# Supplementary material for: A unified dinucleotide alphabet describing both RNA and DNA structures
Source: Nucleic Acids Res. 2020 May 14;48(11):6367–81. doi: 10.1093/nar/gkaa383 (PMC7293047; doi:10.1093/nar/gkaa383)
Supplement: gkaa383_Supplemental_File [file gkaa383_supplemental_file.xlsx]

## Sheet: Figure S1
Figure S1. Schema of the algorithm assigning NtC classes to DNA and RNA dinucleotides. A) In the initial step, distances are calculated between candidate dinucleotide and all dinucleotides in the golden set. All the distance, angular average and estimated standard deviation (ESD) formulas take into account the circularity (0-360°) of the data. B) Steps with δ torsions outside the physically possi…

## Sheet: Table S1  List of PDB IDs
Table S1: list of crystal structures (pdb ids) which comprise our non-redundant set, divided based on the nucleic acid type.
pdb id	NA type
1a34	RNA
1a9n	RNA
1csl	RNA
1c0a	RNA
1c9s	RNA
1dfu	RNA
1di2	RNA
1dqh	RNA
1duq	RNA
1ec6	RNA
1ehz	RNA
1et4	RNA
1ffy	RNA
1fuf	RNA
1f27	RNA
1f7u	RNA
1gtf	RNA
1gtn	RNA
1g2e	RNA
1hq1	RNA
1i9x	RNA
1jbr	RNA
1jbs	RNA
1jid	RNA
1jzv	RNA
1j1u	RNA
1j6s	RNA
1j8g	RNA
1j9h	RNA
1kd5	RNA
1kfo	RNA
1k8w	RNA
1lng	RNA
1lnt	RNA
1l2x	RNA
1l3z	RNA
1mhk	RNA
1mji	RNA
1m5o	RNA
1m5v	RNA
1m8w	RNA
1nuj	RNA
1n35	RNA
1n78	RNA
1ooa	RNA
1p79	RNA
1qbp	RNA
1qcu	RNA
1qc0	RNA
1qtq	RNA
1q96	RNA
1rna	RNA
1rpu	RNA
1r3e	RNA
1r9f	RNA
1sds	RNA
1sj3	RNA
1tfw	RNA
1t0e	RNA
1urn	RNA
1uvj	RNA
1u0b	RNA
1vq8	RNA
1vy5	RNA
1wpu	RNA
1wsu	RNA
1x9c	RNA
1ytu	RNA
1yvp	RNA
1yz9	RNA
1y26	RNA
1y27	RNA
1zci	RNA
1zev	RNA
1zh5	RNA
1zx7	RNA
165d	RNA
2ab4	RNA
2anr	RNA
2ao5	RNA
2asb	RNA
2awe	RNA
2a43	RNA
2a8v	RNA
2bgg	RNA
2bh2	RNA
2bu1	RNA
2b3j	RNA
2dlc	RNA
2dr8	RNA
2eeu	RNA
2ez6	RNA
2f8k	RNA
2gcs	RNA
2gdi	RNA
2grb	RNA
2g3s	RNA
2g91	RNA
2hw8	RNA
2i82	RNA
2jea	RNA
2jlu	RNA
2nug	RNA
2nz4	RNA
2oeu	RNA
2oe5	RNA
2oiy	RNA
2pjp	RNA
2pn4	RNA
2pwt	RNA
2pxb	RNA
2pxv	RNA
2qus	RNA
2quw	RNA
2qux	RNA
2q1o	RNA
2q1r	RNA
2r20	RNA
2r8s	RNA
2vod	RNA
2von	RNA
2vpl	RNA
2vqe	RNA
2vuq	RNA
2v6w	RNA
2v7r	RNA
2w89	RNA
2xnr	RNA
2xsl	RNA
2xs2	RNA
2xs7	RNA
2y8y	RNA
2zko	RNA
2zue	RNA
2zy6	RNA
255d	RNA
259d	RNA
280d	RNA
283d	RNA
3add	RNA
3adl	RNA
3agv	RNA
3ahu	RNA
3am1	RNA
3avx	RNA
3bnn	RNA
3bns	RNA
3boy	RNA
3bso	RNA
3bsx	RNA
3bt7	RNA
3b31	RNA
3b5s	RNA
3cgr	RNA
3cgs	RNA
3cjz	RNA
3czw	RNA
3dd2	RNA
3dil	RNA
3ds7	RNA
3dw5	RNA
3d2s	RNA
3d2v	RNA
3egz	RNA
3e5c	RNA
3fs0	RNA
3glp	RNA
3gvn	RNA
3gx5	RNA
3g9y	RNA
3hax	RNA
3hga	RNA
3ibk	RNA
3iev	RNA
3jxr	RNA
3kms	RNA
3koa	RNA
3ks8	RNA
3k1v	RNA
3k5q	RNA
3k61	RNA
3k62	RNA
3k64	RNA
3la5	RNA
3loa	RNA
3lwr	RNA
3l25	RNA
3mdg	RNA
3mdi	RNA
3mei	RNA
3mj0	RNA
3m7n	RNA
3nd3	RNA
3nd4	RNA
3nj6	RNA
3nmr	RNA
3nnc	RNA
3npq	RNA
3og8	RNA
3oin	RNA
3olb	RNA
3ovb	RNA
3o7v	RNA
3pdr	RNA
3pf4	RNA
3p22	RNA
3p59	RNA
3qgc	RNA
3qrp	RNA
3q0q	RNA
3q0s	RNA
3rg5	RNA
3rkf	RNA
3rw6	RNA
3r1d	RNA
3r1e	RNA
3r2c	RNA
3r9w	RNA
3sj2	RNA
3ski	RNA
3syw	RNA
3s49	RNA
3td0	RNA
3ts2	RNA
3tzr	RNA
3t5n	RNA
3umy	RNA
3vjr	RNA
3v6y	RNA
3v74	RNA
3wbm	RNA
3wru	RNA
353d	RNA
354d	RNA
377d	RNA
397d	RNA
4al5	RNA
4arc	RNA
4ato	RNA
4bw0	RNA
4cqn	RNA
4cs1	RNA
4c8y	RNA
4c8z	RNA
4d25	RNA
4ed5	RNA
4enc	RNA
4e5c	RNA
4E59	RNA
4fen	RNA
4fe5	RNA
4f3t	RNA
4gha	RNA
4ill	RNA
4jah	RNA
4jf2	RNA
4jng	RNA
4jrd	RNA
4jxz	RNA
4j39	RNA
4j5v	RNA
4j50	RNA
4knq	RNA
4kre	RNA
4krf	RNA
4ktg	RNA
4kyy	RNA
4kzd	RNA
4k27	RNA
4k31	RNA
4k4s	RNA
4k4z	RNA
4lgt	RNA
4lnt	RNA
4lvw	RNA
4l8h	RNA
4mcf	RNA
4mdx	RNA
4msr	RNA
4m4o	RNA
4m59	RNA
4nfq	RNA
4ngd	RNA
4n0t	RNA
4oji	RNA
4oog	RNA
4oq8	RNA
4o41	RNA
4o8j	RNA
4pcj	RNA
4pkd	RNA
4pqv	RNA
4pr6	RNA
4p5j	RNA
4p95	RNA
4p97	RNA
4qik	RNA
4qoz	RNA
4qu6	RNA
4qu7	RNA
4qvd	RNA
4rwn	RNA
4tzx	RNA
4u34	RNA
4u35	RNA
4u4r	RNA
4v88	RNA
4wan	RNA
4wfl	RNA
4w2f	RNA
4w5o	RNA
4w5r	RNA
4x4t	RNA
4yaz	RNA
4ybb	RNA
4yb1	RNA
4yco	RNA
4y1j	RNA
402d	RNA
406d	RNA
409d	RNA
413d	RNA
430d	RNA
434d	RNA
435d	RNA
438d	RNA
472d	RNA
1aay	DNA
1agl	DNA
1aio	DNA
1ais	DNA
1akh	DNA
1am9	DNA
1an2	DNA
1an4	DNA
1apl	DNA
1au7	DNA
1awc	DNA
1azp	DNA
1azq	DNA
1a0a	DNA
1a02	DNA
1a1f	DNA
1a1g	DNA
1a1h	DNA
1a1i	DNA
1a1j	DNA
1a1k	DNA
1a1v	DNA
1a2e	DNA
1a3q	DNA
1a31	DNA
1a35	DNA
1a36	DNA
1a73	DNA
1bc7	DNA
1bc8	DNA
1bdh	DNA
1bdn	DNA
1bdt	DNA
1bdv	DNA
1bd1	DNA
1bf4	DNA
1bf5	DNA
1bgb	DNA
1bg1	DNA
1bl0	DNA
1bnk	DNA
1bnz	DNA
1bpz	DNA
1bsu	DNA
1bvo	DNA
1by4	DNA
1b01	DNA
1b3t	DNA
1b72	DNA
1b8i	DNA
1b97	DNA
1ca5	DNA
1ca6	DNA
1cdw	DNA
1cez	DNA
1cf7	DNA
1cgp	DNA
1cit	DNA
1ckt	DNA
1clq	DNA
1cl8	DNA
1cma	DNA
1cvx	DNA
1cvy	DNA
1cw0	DNA
1cw9	DNA
1cyq	DNA
1c8c	DNA
1c9b	DNA
1c9z	DNA
1da3	DNA
1da9	DNA
1dcr	DNA
1dct	DNA
1dc0	DNA
1dc1	DNA
1ddn	DNA
1dew	DNA
1de8	DNA
1de9	DNA
1dfm	DNA
1dh3	DNA
1diz	DNA
1dj6	DNA
1dl8	DNA
1dmu	DNA
1dne	DNA
1dnk	DNA
1dnm	DNA
1dnz	DNA
1dn6	DNA
1dn9	DNA
1dp7	DNA
1dsz	DNA
1dux	DNA
1du0	DNA
1d0e	DNA
1d02	DNA
1d1u	DNA
1d10	DNA
1d11	DNA
1d12	DNA
1d15	DNA
1d16	DNA
1d23	DNA
1d27	DNA
1d29	DNA
1d3r	DNA
1d3u	DNA
1d31	DNA
1d36	DNA
1d37	DNA
1d38	DNA
1d45	DNA
1d49	DNA
1d5y	DNA
1d54	DNA
1d56	DNA
1d58	DNA
1d60	DNA
1d61	DNA
1d63	DNA
1d64	DNA
1d65	DNA
1d66	DNA
1d67	DNA
1d75	DNA
1d78	DNA
1d8g	DNA
1d8x	DNA
1d8y	DNA
1d82	DNA
1d86	DNA
1d89	DNA
1d91	DNA
1d92	DNA
1d93	DNA
1d98	DNA
1ea4	DNA
1ecr	DNA
1edr	DNA
1efa	DNA
1egw	DNA
1eg6	DNA
1ej9	DNA
1emh	DNA
1ene	DNA
1enn	DNA
1en3	DNA
1en8	DNA
1eon	DNA
1eoo	DNA
1esg	DNA
1ewn	DNA
1ewq	DNA
1eyg	DNA
1eyu	DNA
1e3o	DNA
1fdg	DNA
1fd5	DNA
1fhy	DNA
1fhz	DNA
1fiu	DNA
1fjl	DNA
1fjx	DNA
1fok	DNA
1fq2	DNA
1fyl	DNA
1fzp	DNA
1f2i	DNA
1f4k	DNA
1f4r	DNA
1f44	DNA
1f5t	DNA
1ga5	DNA
1gdt	DNA
1gd2	DNA
1gji	DNA
1gtw	DNA
1gt0	DNA
1gu4	DNA
1gu5	DNA
1gxp	DNA
1g00	DNA
1g2f	DNA
1g38	DNA
1g8n	DNA
1g9y	DNA
1g9z	DNA
1hcq	DNA
1hf0	DNA
1hjb	DNA
1hjc	DNA
1hlo	DNA
1hlv	DNA
1hq7	DNA
1huz	DNA
1hwt	DNA
1h6f	DNA
1h8a	DNA
1h89	DNA
1h9d	DNA
1iaw	DNA
1ic8	DNA
1if1	DNA
1ign	DNA
1ig7	DNA
1ihh	DNA
1ikk	DNA
1ilc	DNA
1imh	DNA
1imr	DNA
1ims	DNA
1io4	DNA
1i0f	DNA
1i0k	DNA
1i0m	DNA
1i1p	DNA
1i3j	DNA
1i3t	DNA
1i6j	DNA
1i7d	DNA
1jey	DNA
1je8	DNA
1jfi	DNA
1jft	DNA
1jgg	DNA
1jh9	DNA
1jj4	DNA
1jj6	DNA
1jko	DNA
1jkq	DNA
1jkr	DNA
1jk2	DNA
1jmc	DNA
1jnm	DNA
1jpq	DNA
1jtl	DNA
1jt0	DNA
1jxl	DNA
1jx4	DNA
1j1v	DNA
1j3e	DNA
1j59	DNA
1j75	DNA
1j8l	DNA
1kb2	DNA
1kb4	DNA
1kb6	DNA
1kci	DNA
1kfs	DNA
1kfv	DNA
1kf1	DNA
1kix	DNA
1ku7	DNA
1kx3	DNA
1k2l	DNA
1k2z	DNA
1k4t	DNA
1k61	DNA
1k78	DNA
1k79	DNA
1k8g	DNA
1k8p	DNA
1k82	DNA
1k9g	DNA
1lat	DNA
1lei	DNA
1le5	DNA
1le8	DNA
1le9	DNA
1ljx	DNA
1llm	DNA
1lmb	DNA
1lp7	DNA
1lq1	DNA
1lrr	DNA
1lu5	DNA
1lv5	DNA
1lwy	DNA
1l1h	DNA
1l1z	DNA
1l3l	DNA
1l3t	DNA
1l4j	DNA
1l5u	DNA
1l6b	DNA
1ma7	DNA
1ma8	DNA
1mdm	DNA
1mdy	DNA
1mey	DNA
1mhd	DNA
1mjm	DNA
1mjo	DNA
1mjq	DNA
1mj2	DNA
1mm8	DNA
1mnm	DNA
1mnn	DNA
1mow	DNA
1mtl	DNA
1mus	DNA
1mwi	DNA
1mw8	DNA
1m0e	DNA
1m3q	DNA
1m5r	DNA
1m5x	DNA
1m6f	DNA
1m6r	DNA
1m69	DNA
1m77	DNA
1nab	DNA
1ndn	DNA
1nfk	DNA
1ngm	DNA
1nh2	DNA
1njw	DNA
1njx	DNA
1nkc	DNA
1nke	DNA
1nkp	DNA
1nk0	DNA
1nk4	DNA
1nk5	DNA
1nk6	DNA
1nk7	DNA
1nk8	DNA
1nvn	DNA
1nvp	DNA
1nwq	DNA
1n3e	DNA
1n3f	DNA
1n4e	DNA
1n48	DNA
1n5c	DNA
1n56	DNA
1n6j	DNA
1oct	DNA
1odg	DNA
1odh	DNA
1oe4	DNA
1oh6	DNA
1oh8	DNA
1omh	DNA
1orn	DNA
1otc	DNA
1oup	DNA
1owg	DNA
1owr	DNA
1ozj	DNA
1o0k	DNA
1o3q	DNA
1o3r	DNA
1o3s	DNA
1o3t	DNA
1pdn	DNA
1per	DNA
1ph4	DNA
1ph6	DNA
1ph9	DNA
1pjj	DNA
1pnr	DNA
1pp7	DNA
1pt3	DNA
1pue	DNA
1puf	DNA
1pvp	DNA
1pvq	DNA
1pvr	DNA
1p1y	DNA
1p20	DNA
1p4e	DNA
1p4y	DNA
1p47	DNA
1p51	DNA
1p54	DNA
1p59	DNA
1p7d	DNA
1p7h	DNA
1p71	DNA
1qai	DNA
1qaj	DNA
1qbj	DNA
1qna	DNA
1qne	DNA
1qn3	DNA
1qn4	DNA
1qn5	DNA
1qn6	DNA
1qn7	DNA
1qn8	DNA
1qn9	DNA
1qph	DNA
1qpi	DNA
1qps	DNA
1qpz	DNA
1qp0	DNA
1qp4	DNA
1qp5	DNA
1qp7	DNA
1qqa	DNA
1qqb	DNA
1qrv	DNA
1qss	DNA
1qsy	DNA
1qtm	DNA
1qum	DNA
1qyk	DNA
1qzh	DNA
1q3u	DNA
1q3v	DNA
1q9x	DNA
1q9y	DNA
1rep	DNA
1rh6	DNA
1rio	DNA
1rm1	DNA
1rpe	DNA
1rqy	DNA
1rrj	DNA
1rrq	DNA
1rsb	DNA
1run	DNA
1ruo	DNA
1rva	DNA
1ryr	DNA
1rys	DNA
1rzr	DNA
1rzt	DNA
1r0a	DNA
1r0o	DNA
1r2z	DNA
1r4o	DNA
1r4r	DNA
1r68	DNA
1r7m	DNA
1r71	DNA
1r8d	DNA
1r8e	DNA
1sax	DNA
1sa3	DNA
1seu	DNA
1sfu	DNA
1sgs	DNA
1skn	DNA
1skr	DNA
1sk5	DNA
1sl2	DNA
1sm5	DNA
1ssp	DNA
1suz	DNA
1svc	DNA
1sxp	DNA
1sxq	DNA
1sx5	DNA
1s0m	DNA
1s0n	DNA
1s0o	DNA
1s1k	DNA
1s1l	DNA
1s2r	DNA
1s9b	DNA
1tau	DNA
1tc3	DNA
1tdz	DNA
1tez	DNA
1tgh	DNA
1tk5	DNA
1tk8	DNA
1tqe	DNA
1tro	DNA
1trr	DNA
1tsr	DNA
1tx3	DNA
1t05	DNA
1t2k	DNA
1t2t	DNA
1t3n	DNA
1t7p	DNA
1t8e	DNA
1t9i	DNA
1t9j	DNA
1uaa	DNA
1ua1	DNA
1ubd	DNA
1ub8	DNA
1ue2	DNA
1unj	DNA
1uut	DNA
1u0c	DNA
1u0d	DNA
1u1p	DNA
1u3e	DNA
1u4b	DNA
1u47	DNA
1u48	DNA
1u49	DNA
1u78	DNA
1u8b	DNA
1u8r	DNA
1vaq	DNA
1vas	DNA
1ve8	DNA
1vkx	DNA
1vol	DNA
1vrl	DNA
1vrr	DNA
1vtd	DNA
1vth	DNA
1vti	DNA
1vtn	DNA
1vtt	DNA
1vt9	DNA
1vzk	DNA
1v15	DNA
1wb9	DNA
1wd0	DNA
1wd1	DNA
1wte	DNA
1wto	DNA
1wtp	DNA
1wtq	DNA
1wtr	DNA
1wtv	DNA
1wtw	DNA
1wtx	DNA
1wvl	DNA
1wv5	DNA
1w0t	DNA
1w7a	DNA
1xam	DNA
1xbr	DNA
1xcs	DNA
1xcu	DNA
1xc9	DNA
1xjv	DNA
1xjy	DNA
1xo0	DNA
1xpx	DNA
1xsd	DNA
1xsn	DNA
1x9m	DNA
1x9n	DNA
1ya6	DNA
1yfj	DNA
1yf3	DNA
1ynw	DNA
1yo5	DNA
1yqk	DNA
1yqm	DNA
1yqr	DNA
1yrn	DNA
1ysa	DNA
1ytb	DNA
1y8v	DNA
1y8z	DNA
1y9f	DNA
1zaa	DNA
1zay	DNA
1zew	DNA
1zey	DNA
1zfa	DNA
1zfb	DNA
1zfe	DNA
1zff	DNA
1zfg	DNA
1zfh	DNA
1zfm	DNA
1zf0	DNA
1zf1	DNA
1zf4	DNA
1zf6	DNA
1zf7	DNA
1zf8	DNA
1zf9	DNA
1zg1	DNA
1zg5	DNA
1zje	DNA
1zjg	DNA
1zjm	DNA
1zme	DNA
1zns	DNA
1zph	DNA
1zpi	DNA
1zqp	DNA
1zrf	DNA
1zs4	DNA
1ztg	DNA
1zvv	DNA
1zx4	DNA
1zzi	DNA
1z19	DNA
1z3f	DNA
1z63	DNA
1z8v	DNA
1z9c	DNA
102d	DNA
116d	DNA
117d	DNA
118d	DNA
119d	DNA
121d	DNA
122d	DNA
126d	DNA
137d	DNA
144d	DNA
151d	DNA
152d	DNA
153d	DNA
160d	DNA
167d	DNA
172d	DNA
178d	DNA
181d	DNA
183d	DNA
187d	DNA
189d	DNA
192d	DNA
194d	DNA
195d	DNA
196d	DNA
197d	DNA
198d	DNA
2acj	DNA
2ac0	DNA
2agp	DNA
2agq	DNA
2ahi	DNA
2alz	DNA
2aoq	DNA
2aor	DNA
2asd	DNA
2ata	DNA
2avh	DNA
2avj	DNA
2axy	DNA
2a0i	DNA
2a07	DNA
2a3v	DNA
2a6o	DNA
2a66	DNA
2a7e	DNA
2bam	DNA
2bcr	DNA
2bcv	DNA
2bdp	DNA
2bgw	DNA
2bnw	DNA
2bnz	DNA
2bop	DNA
2bpf	DNA
2bq3	DNA
2bzf	DNA
2b0e	DNA
2b0k	DNA
2b1b	DNA
2b1c	DNA
2b1d	DNA
2b2b	DNA
2b3e	DNA
2b9s	DNA
2ccz	DNA
2cdm	DNA
2cgp	DNA
2c5r	DNA
2c6y	DNA
2c62	DNA
2c7a	DNA
2c7p	DNA
2c7q	DNA
2c7r	DNA
2c9l	DNA
2des	DNA
2dgc	DNA
2dnd	DNA
2dnj	DNA
2dpb	DNA
2dpc	DNA
2dpj	DNA
2dp6	DNA
2drp	DNA
2dtu	DNA
2dyw	DNA
2dy4	DNA
2dz7	DNA
2d47	DNA
2d5v	DNA
2d94	DNA
2ea0	DNA
2efw	DNA
2ere	DNA
2er8	DNA
2es2	DNA
2etw	DNA
2et0	DNA
2euv	DNA
2eux	DNA
2euz	DNA
2evf	DNA
2evg	DNA
2evi	DNA
2evj	DNA
2ex5	DNA
2ezv	DNA
2e1c	DNA
2e42	DNA
2e52	DNA
2fcc	DNA
2fio	DNA
2fjw	DNA
2fjx	DNA
2fkc	DNA
2fld	DNA
2fln	DNA
2fmp	DNA
2fr4	DNA
2fvp	DNA
2fvq	DNA
2fvr	DNA
2fvs	DNA
2f5n	DNA
2f5o	DNA
2f5q	DNA
2f5s	DNA
2f8w	DNA
2gb7	DNA
2gb9	DNA
2geq	DNA
2gie	DNA
2gig	DNA
2gjb	DNA
2gli	DNA
2gvr	DNA
2gwa	DNA
2gwq	DNA
2gyx	DNA
2g1p	DNA
2han	DNA
2hax	DNA
2hdd	DNA
2heo	DNA
2hhq	DNA
2hhs	DNA
2hhu	DNA
2hhx	DNA
2hmi	DNA
2hof	DNA
2hos	DNA
2hri	DNA
2hr1	DNA
2hto	DNA
2hvi	DNA
2h1k	DNA
2h1o	DNA
2h27	DNA
2h7g	DNA
2ibk	DNA
2ief	DNA
2ie1	DNA
2ihm	DNA
2ihn	DNA
2ih2	DNA
2iie	DNA
2imw	DNA
2irf	DNA
2isz	DNA
2is1	DNA
2is2	DNA
2is4	DNA
2is6	DNA
2itl	DNA
2ivk	DNA
2i0q	DNA
2i06	DNA
2i13	DNA
2i3p	DNA
2i3q	DNA
2i5a	DNA
2i9t	DNA
2jej	DNA
2nll	DNA
2nl8	DNA
2nny	DNA
2nob	DNA
2noh	DNA
2nqj	DNA
2nq9	DNA
2ntc	DNA
2oaa	DNA
2odi	DNA
2ofi	DNA
2og0	DNA
2oks	DNA
2opf	DNA
2orf	DNA
2or1	DNA
2owo	DNA
2oxm	DNA
2oxv	DNA
2ozm	DNA
2ozs	DNA
2o1i	DNA
2o4a	DNA
2o5c	DNA
2o61	DNA
2o8b	DNA
2pfn	DNA
2pfp	DNA
2pi0	DNA
2pi4	DNA
2plo	DNA
2pqu	DNA
2puc	DNA
2pug	DNA
2pyl	DNA
2py5	DNA
2pzs	DNA
2p0j	DNA
2p2r	DNA
2p5l	DNA
2p5o	DNA
2p6r	DNA
2qeg	DNA
2qhb	DNA
2ql2	DNA
2qnf	DNA
2qoj	DNA
2qsh	DNA
2q2k	DNA
2ram	DNA
2rba	DNA
2rbf	DNA
2rdj	DNA
2rgr	DNA
2rve	DNA
2r1j	DNA
2r2r	DNA
2r2t	DNA
2r5y	DNA
2r8i	DNA
2r9l	DNA
2ssp	DNA
2uvu	DNA
2uvv	DNA
2uyc	DNA
2uzk	DNA
2va3	DNA
2vbj	DNA
2vbl	DNA
2vbo	DNA
2ve9	DNA
2vhg	DNA
2vih	DNA
2vju	DNA
2vjv	DNA
2vla	DNA
2voa	DNA
2vs7	DNA
2vwj	DNA
2vw9	DNA
2vy1	DNA
2vy2	DNA
2vz4	DNA
2wbs	DNA
2wiw	DNA
2wtf	DNA
2wty	DNA
2wt7	DNA
2wwy	DNA
2w35	DNA
2w36	DNA
2w42	DNA
2w7n	DNA
2xcs	DNA
2xc9	DNA
2xe0	DNA
2xgp	DNA
2xhb	DNA
2xhi	DNA
2xma	DNA
2xo6	DNA
2xo7	DNA
2xqc	DNA
2xrz	DNA
2xsd	DNA
2xy5	DNA
2xzf	DNA
2x6v	DNA
2ypa	DNA
2ypf	DNA
2yvh	DNA
2y1j	DNA
2zcj	DNA
2zhg	DNA
2zkd	DNA
2zkf	DNA
2zo1	DNA
2z3x	DNA
2z70	DNA
200d	DNA
206d	DNA
209d	DNA
213d	DNA
215d	DNA
218d	DNA
220d	DNA
224d	DNA
231d	DNA
232d	DNA
234d	DNA
236d	DNA
238d	DNA
239d	DNA
241d	DNA
243d	DNA
249d	DNA
250d	DNA
251d	DNA
252d	DNA
253d	DNA
257d	DNA
258d	DNA
260d	DNA
261d	DNA
263d	DNA
265d	DNA
267d	DNA
271d	DNA
274d	DNA
276d	DNA
281d	DNA
282d	DNA
284d	DNA
285d	DNA
288d	DNA
289d	DNA
292d	DNA
294d	DNA
295d	DNA
296d	DNA
298d	DNA
3aaf	DNA
3ajk	DNA
3ana	DNA
3auo	DNA
3a01	DNA
3a46	DNA
3a5t	DNA
3a5u	DNA
3bam	DNA
3bep	DNA
3bie	DNA
3bjy	DNA
3bkz	DNA
3bm3	DNA
3bq1	DNA
3brd	DNA
3brg	DNA
3bse	DNA
3bs1	DNA
3bty	DNA
3btz	DNA
3b39	DNA
3cbb	DNA
3cco	DNA
3cdm	DNA
3ce5	DNA
3cfp	DNA
3cfr	DNA
3clc	DNA
3clz	DNA
3cmw	DNA
3cmy	DNA
3coa	DNA
3coq	DNA
3co3	DNA
3co6	DNA
3co7	DNA
3cro	DNA
3crx	DNA
3cvv	DNA
3cws	DNA
3cw7	DNA
3c2i	DNA
3c2j	DNA
3c2l	DNA
3c2p	DNA
3c25	DNA
3c29	DNA
3c3l	DNA
3c5f	DNA
3dfx	DNA
3dlb	DNA
3dlh	DNA
3dnb	DNA
3dnv	DNA
3dpg	DNA
3dsc	DNA
3dsd	DNA
3dvo	DNA
3d0p	DNA
3d1n	DNA
3d2w	DNA
3d6y	DNA
3d71	DNA
3ebc	DNA
3eeo	DNA
3eh8	DNA
3eil	DNA
3ei1	DNA
3ei2	DNA
3em2	DNA
3eqw	DNA
3ere	DNA
3eru	DNA
3es0	DNA
3et8	DNA
3eui	DNA
3eum	DNA
3exj	DNA
3eyi	DNA
3eyz	DNA
3ey0	DNA
3ey2	DNA
3ez5	DNA
3e40	DNA
3e42	DNA
3e45	DNA
3e54	DNA
3e6c	DNA
3e9w	DNA
3fbd	DNA
3fde	DNA
3fdq	DNA
3fd2	DNA
3fmt	DNA
3fsi	DNA
3fsp	DNA
3ft6	DNA
3fx8	DNA
3f2c	DNA
3f21	DNA
3f22	DNA
3f23	DNA
3f27	DNA
3f8j	DNA
3ga6	DNA
3gdx	DNA
3gfi	DNA
3gna	DNA
3gnb	DNA
3gnk	DNA
3gox	DNA
3go8	DNA
3gpl	DNA
3gpu	DNA
3gp1	DNA
3gp8	DNA
3gqc	DNA
3gq3	DNA
3gq4	DNA
3gq5	DNA
3gsj	DNA
3gsk	DNA
3gv5	DNA
3gv8	DNA
3gxq	DNA
3gz6	DNA
3g0q	DNA
3g0r	DNA
3g00	DNA
3g2d	DNA
3g2r	DNA
3g3y	DNA
3g4t	DNA
3g6p	DNA
3g6r	DNA
3g6t	DNA
3g6u	DNA
3g6v	DNA
3g6x	DNA
3g73	DNA
3g8u	DNA
3g9i	DNA
3g9j	DNA
3g9o	DNA
3hcl	DNA
3hpo	DNA
3hp6	DNA
3hqe	DNA
3hqf	DNA
3hqg	DNA
3hts	DNA
3ht3	DNA
3hwt	DNA
3hw8	DNA
3hxo	DNA
3h0d	DNA
3h15	DNA
3h25	DNA
3h8r	DNA
3h8x	DNA
3iag	DNA
3iay	DNA
3iff	DNA
3igc	DNA
3igk	DNA
3igl	DNA
3igm	DNA
3igt	DNA
3ikt	DNA
3imb	DNA
3irr	DNA
3iv5	DNA
3i0w	DNA
3i5l	DNA
3jrh	DNA
3jr4	DNA
3jr5	DNA
3jso	DNA
3jsp	DNA
3jtg	DNA
3jxb	DNA
3jxy	DNA
3jxz	DNA
3kde	DNA
3kd1	DNA
3ket	DNA
3khc	DNA
3kjp	DNA
3kk1	DNA
3klh	DNA
3kmd	DNA
3kmp	DNA
3knt	DNA
3kov	DNA
3ko2	DNA
3kqh	DNA
3kqn	DNA
3kqu	DNA
3ktu	DNA
3kxt	DNA
3kz8	DNA
3k0s	DNA
3k4x	DNA
3k5l	DNA
3k5m	DNA
3k57	DNA
3k59	DNA
3k9f	DNA
3lap	DNA
3lds	DNA
3ldy	DNA
3lel	DNA
3lnq	DNA
3lpv	DNA
3lsp	DNA
3lsr	DNA
3lwh	DNA
3lwi	DNA
3lwm	DNA
3lz0	DNA
3lz1	DNA
3l1p	DNA
3l1q	DNA
3l2c	DNA
3l2p	DNA
3l2r	DNA
3l4j	DNA
3l8b	DNA
3mda	DNA
3mfh	DNA
3mfi	DNA
3mfk	DNA
3mgh	DNA
3mgi	DNA
3mgv	DNA
3mip	DNA
3mis	DNA
3mkw	DNA
3mky	DNA
3mkz	DNA
3mln	DNA
3mlp	DNA
3mr3	DNA
3mr5	DNA
3mr6	DNA
3mu6	DNA
3mva	DNA
3mxa	DNA
3mxb	DNA
3mx4	DNA
3mzh	DNA
3m4a	DNA
3m7k	DNA
3m9e	DNA
3m9m	DNA
3m9n	DNA
3m9o	DNA
3nci	DNA
3ndh	DNA
3ne6	DNA
3ngi	DNA
3nh1	DNA
3nm9	DNA
3np6	DNA
3nx5	DNA
3nyp	DNA
3nz7	DNA
3n1i	DNA
3n1l	DNA
3n4m	DNA
3n7b	DNA
3n7q	DNA
3oa6	DNA
3oda	DNA
3odc	DNA
3ode	DNA
3odh	DNA
3od8	DNA
3ogd	DNA
3ogu	DNA
3oha	DNA
3oh6	DNA
3oh9	DNA
3oie	DNA
3omj	DNA
3on0	DNA
3ool	DNA
3opi	DNA
3oqg	DNA
3oqm	DNA
3oqo	DNA
3orc	DNA
3osf	DNA
3osg	DNA
3osn	DNA
3osp	DNA
3os0	DNA
3os1	DNA
3oyf	DNA
3oyj	DNA
3oyl	DNA
3oym	DNA
3o1p	DNA
3o9x	DNA
3pih	DNA
3pnc	DNA
3pov	DNA
3po4	DNA
3pr5	DNA
3pt6	DNA
3pvi	DNA
3pvv	DNA
3pv8	DNA
3pw2	DNA
3px0	DNA
3px7	DNA
3py8	DNA
3p4j	DNA
3p57	DNA
3qev	DNA
3qex	DNA
3qe9	DNA
3qfq	DNA
3qi5	DNA
3qk4	DNA
3qmc	DNA
3qmd	DNA
3qmi	DNA
3qqy	DNA
3qrf	DNA
3qrn	DNA
3qsc	DNA
3qsf	DNA
3qsv	DNA
3qws	DNA
3qxr	DNA
3qx3	DNA
3qyn	DNA
3qz8	DNA
3q0a	DNA
3q0b	DNA
3q0d	DNA
3q0f	DNA
3q05	DNA
3q2y	DNA
3q23	DNA
3q5c	DNA
3q5f	DNA
3q8k	DNA
3q8m	DNA
3q8s	DNA
3rae	DNA
3ra0	DNA
3rh4	DNA
3rh6	DNA
3ri4	DNA
3rjg	DNA
3rkq	DNA
3rmb	DNA
3rmp	DNA
3rnu	DNA
3rn2	DNA
3rn5	DNA
3rrh	DNA
3rwu	DNA
3rzg	DNA
3rzh	DNA
3rzl	DNA
3r6r	DNA
3r7p	DNA
3sas	DNA
3sat	DNA
3sau	DNA
3sav	DNA
3saw	DNA
3sbj	DNA
3sc8	DNA
3sjm	DNA
3slp	DNA
3sm4	DNA
3snn	DNA
3spl	DNA
3spy	DNA
3sqi	DNA
3sq1	DNA
3sq2	DNA
3sq4	DNA
3ssd	DNA
3sun	DNA
3sup	DNA
3sv3	DNA
3szq	DNA
3s5a	DNA
3s57	DNA
3s6i	DNA
3s8q	DNA
3tag	DNA
3tan	DNA
3taq	DNA
3tar	DNA
3ted	DNA
3thx	DNA
3ti0	DNA
3tmm	DNA
3tok	DNA
3tq1	DNA
3tq6	DNA
3ts8	DNA
3twm	DNA
3t5e	DNA
3t8p	DNA
3ubt	DNA
3uby	DNA
3udg	DNA
3ufd	DNA
3ugm	DNA
3ugo	DNA
3uiq	DNA
3ukg	DNA
3uk3	DNA
3ulp	DNA
3upq	DNA
3us0	DNA
3us1	DNA
3uta	DNA
3utb	DNA
3ut9	DNA
3uvf	DNA
3uxp	DNA
3uyb	DNA
3uyh	DNA
3u0u	DNA
3u05	DNA
3u08	DNA
3u2b	DNA
3u38	DNA
3u4q	DNA
3u6c	DNA
3u6l	DNA
3u6p	DNA
3u6s	DNA
3u89	DNA
3vag	DNA
3vah	DNA
3vai	DNA
3vaj	DNA
3vak	DNA
3val	DNA
3va3	DNA
3vdy	DNA
3vd0	DNA
3vd1	DNA
3vd6	DNA
3vea	DNA
3veb	DNA
3vh0	DNA
3vke	DNA
3vk8	DNA
3vok	DNA
3vw3	DNA
3vw4	DNA
3vxv	DNA
3vyq	DNA
3v1z	DNA
3v20	DNA
3v21	DNA
3v6d	DNA
3v6t	DNA
3v7j	DNA
3v7k	DNA
3v72	DNA
3v9s	DNA
3v9u	DNA
3v9x	DNA
3v9z	DNA
3waz	DNA
3wkj	DNA
3w2a	DNA
3w3c	DNA
3w6v	DNA
3zda	DNA
3zdb	DNA
3zdd	DNA
3zhm	DNA
3zh2	DNA
3zkc	DNA
3zpl	DNA
3zp5	DNA
3zqc	DNA
3zql	DNA
3zvk	DNA
307d	DNA
308d	DNA
309d	DNA
312d	DNA
314d	DNA
318d	DNA
319d	DNA
323d	DNA
326d	DNA
329d	DNA
330d	DNA
334d	DNA
335d	DNA
336d	DNA
348d	DNA
352d	DNA
360d	DNA
365d	DNA
367d	DNA
368d	DNA
378d	DNA
385d	DNA
386d	DNA
395d	DNA
396d	DNA
399d	DNA
4aab	DNA
4aae	DNA
4aaf	DNA
4aa6	DNA
4agz	DNA
4ah0	DNA
4ah1	DNA
4aij	DNA
4aik	DNA
4ail	DNA
4ati	DNA
4atk	DNA
4auw	DNA
4a04	DNA
4a08	DNA
4a15	DNA
4a75	DNA
4a8s	DNA
4bdp	DNA
4bhk	DNA
4bna	DNA
4bnc	DNA
4bqa	DNA
4bul	DNA
4bwj	DNA
4bxo	DNA
4b20	DNA
4b21	DNA
4b23	DNA
4b5f	DNA
4b5j	DNA
4b9l	DNA
4b9n	DNA
4b9s	DNA
4b9u	DNA
4b9v	DNA
4cei	DNA
4cej	DNA
4crx	DNA
4c2u	DNA
4c30	DNA
4c63	DNA
4c8l	DNA
4c8o	DNA
4daq	DNA
4da3	DNA
4da4	DNA
4dfk	DNA
4dfm	DNA
4dfp	DNA
4df8	DNA
4dih	DNA
4dkj	DNA
4dk9	DNA
4dl2	DNA
4dl3	DNA
4dl4	DNA
4dl6	DNA
4dl7	DNA
4dm0	DNA
4dnb	DNA
4dob	DNA
4dpv	DNA
4dqq	DNA
4dsi	DNA
4dsk	DNA
4ds4	DNA
4dtj	DNA
4dto	DNA
4du1	DNA
4du3	DNA
4du4	DNA
4dwi	DNA
4dwp	DNA
4dy8	DNA
4d9x	DNA
4d9y	DNA
4ea4	DNA
4ea5	DNA
4ebe	DNA
4ed0	DNA
4eey	DNA
4efj	DNA
4egy	DNA
4egz	DNA
4ejy	DNA
4elv	DNA
4eot	DNA
4er8	DNA
4esj	DNA
4euw	DNA
4evv	DNA
4ew4	DNA
4eyh	DNA
4ez6	DNA
4e0j	DNA
4e0p	DNA
4e1u	DNA
4e54	DNA
4e7h	DNA
4e7y	DNA
4e8s	DNA
4e8x	DNA
4e9f	DNA
4e95	DNA
4fbt	DNA
4fbu	DNA
4fjj	DNA
4fjl	DNA
4fjm	DNA
4fj5	DNA
4fj7	DNA
4fk0	DNA
4fk4	DNA
4flw	DNA
4fly	DNA
4fm2	DNA
4fm9	DNA
4fnc	DNA
4fs2	DNA
4fxm	DNA
4fzx	DNA
4fzy	DNA
4fzz	DNA
4f2j	DNA
4f2r	DNA
4f3o	DNA
4f3u	DNA
4f4w	DNA
4f4x	DNA
4f4y	DNA
4f4z	DNA
4f43	DNA
4f5n	DNA
4f50	DNA
4f6m	DNA
4f6n	DNA
4f8g	DNA
4f8i	DNA
4f8r	DNA
4gck	DNA
4gcl	DNA
4gct	DNA
4gdf	DNA
4gfb	DNA
4gjp	DNA
4gjr	DNA
4glc	DNA
4gle	DNA
4glx	DNA
4gnx	DNA
4gqd	DNA
4gqj	DNA
4gre	DNA
4gsi	DNA
4gz1	DNA
4gz2	DNA
4g0r	DNA
4g3i	DNA
4g4n	DNA
4g4r	DNA
4g7h	DNA
4g92	DNA
4hca	DNA
4hcb	DNA
4hc7	DNA
4hc9	DNA
4hdu	DNA
4hf1	DNA
4hid	DNA
4hik	DNA
4hio	DNA
4hja	DNA
4hje	DNA
4hj5	DNA
4hj9	DNA
4hly	DNA
4hn5	DNA
4hn6	DNA
4hp1	DNA
4hp3	DNA
4hqe	DNA
4hsb	DNA
4htu	DNA
4ht4	DNA
4hue	DNA
4hyk	DNA
4h0e	DNA
4h10	DNA
4h29	DNA
4h5q	DNA
4ibu	DNA
4iem	DNA
4iht	DNA
4ihv	DNA
4iii	DNA
4irc	DNA
4iri	DNA
4irk	DNA
4ir9	DNA
4itq	DNA
4iuf	DNA
4iwr	DNA
4ix7	DNA
4izq	DNA
4izz	DNA
4i2o	DNA
4i27	DNA
4i7y	DNA
4i8t	DNA
[truncated: 120 more rows]

## Sheet: Table S2 A Table NtC
	Table S2 A. Definitions of the 97 NtC conformer classes with brief anotations, CANA and NtC names, the values of geometry parameters of the averages, and occurences in DNA and RNA crystal structures. The estimated standard deviations of the torsion averages of NtC and PDB formatted coordinates of the representative examples of all NtC can be found in a separate zip file and at dnatco.org.
	Annotation	CANA	NtC	Numbers of Steps in					1	2	3	4	5	6	7	8	9	10	11	12			Typical occurrence
				DNA		RNA		GS, #													Old/ New	suites
				#	%	#	%		δ1	ε1	ζ1	α2	β2	γ2	δ2	χ1	χ2	μ	NN	C'C'
1	the most frequent, canonical A form	AAA	AA00	1805	3.13183	21177	37.1455	291	82.08	206.27	287.91	293.46	172.56	54.93	81.86	198.67	200.44	18.24	4.767	5.45	O	1a	the main RNA building block, in both double and single stranded regions
2	A-DNA with B like χ/χ1	AAA	AA02	595	1.03238	80	0.140324	170	87.99	202.37	274.15	293.26	160.56	53.88	88.23	244.84	245.64	17.88	4.668	5.219	O		the only conformer with both C3’-endo sugar puckers occurring more in DNA than in RNA, very often in double helical regions in direct contact with TATA binding proteins in T/A rich regions
3	A like, similar to AA00, high α	AAA	AA03	32	0.0555228	806	1.41376	64	80.06	223.2	263.7	337.16	155.41	27.11	80.33	191.9	202.12	16.14	4.946	5.655	O		double helices; slightly “deformed” - end of a helix, interaction of the helix with a ligand
4	A like, similar to AA00, low α1	AAA	AA04	148	0.256793	1830	3.20991	65	80.18	201.93	298.84	259.42	175.12	85.38	79.67	199.19	193.06	19.19	4.708	5.387	O		double helix
5	A form variant	AAA	AA08	150	0.260263	8527	14.9568	436	82.2	233.46	274.78	305.92	152.66	55.37	79.54	189.38	196.92	23.03	4.602	5.36	N	1L	similar to AA00; in both double and single stranded regions; adjusting helical parameters of long double helical stretches where it occurs in regularly repeated manner; A-minor motif in case of tetraloop-receptor interaction
6	A form variant	AAA	AA09	22	0.0381719	230	0.403431	27	87.07	231.54	272.02	301.66	154.39	52.24	85.04	216.66	233.02	24.4	4.705	5.444	N		double helix, single stranded reagions, A-minor motif
7	A like, α/ɣ switch (150/180)	AAw	AA01	284	0.492765	1859	3.26077	159	81.46	197.06	291.02	149	192.01	182.48	85.41	204.2	187.82	13.67	4.716	5.275	O	1c	double helices (mostly), often paired with A-B like conformers or some “deformed” steps: 1et4 B: A_331_G_332
8	A like, α/ɣ switch (130/180)	AAw	AA05	7	0.0121456	385	0.675308	51	82.27	213.77	290.56	139.74	225.3	182.49	84.94	208.52	184.15	56.57	4.327	4.829	N		following tetraloops (connecting GNRA and stem)
9	A like, α/ɣ switch (130/180)	AAw	AA06	18	0.0312316	513	0.899826	32	80.11	214.2	256.03	135.45	228.89	180.07	81.55	195.99	180.25	15.63	4.585	5.156	N		mostly in double helices
10	A like, α/ɣ switch (210/140)	AAw	AA10	15	0.0260263	488	0.855975	151	78.99	202.77	313.33	210.02	153.65	143.25	80.4	198.59	183.2	13.23	4.801	5.351	N		double helix
11	A like, α/ɣ switch (90/190)	AAw	AA11	6	0.0104105	240	0.420971	34	81.31	260.55	225.94	91.23	256.64	192.33	83.43	189.41	178.83	10.5	4.605	5.041	N		double helical parts, also 1lng B: G_145_G_146
12	A form with distant bases, low ζ	AAu	AA07	1	0.00173509	95	0.166635	41	82.52	243.34	215.9	295.72	143.69	52.71	82.35	203.43	203.11	345.11	6.805	6.815	N		double helices mostly, causing a slight bend/flattening of the double helix
13	A like backbone, bases can be intercalated	AAu	AA12	7	0.0121456	616	1.08049	78	82.37	197.73	260.8	298.31	176.21	49.65	81	200.62	197.09	354.35	6.245	6.354	N	&a	double helices mostly, causing a slight bend/flattening of the double helix
14	A form with distant bases, low ζ	AAu	AA13	0	0	105	0.184175	31	82.94	190.01	240.94	306.57	173.66	50.26	82.57	199.7	191.92	342.95	7.277	6.925	N		double helices mostly, causing a slight bend/flattening of the double helix
15	A-B: δ1 C3'-endo, δ2 C2'-endo, χ1/χ2 have A-B pattern	A-B	AB01	1438	2.49506	43	0.075424	67	86.28	186.23	281.16	301	178.53	54.45	141.82	222.77	255.95	17.72	4.688	5.282	O		double helices
16	A-B: δ1 ~O4'-endo, extremely low ε, χ1/χ2 are B like	A-B	AB02	120	0.20821	0	0	22	93.78	58.67	55.69	207.73	188.43	65.72	130.51	238.83	250.42	23.29	4.353	4.811	O		double helices
17	A-B: similar to AB01 with high α and low ζ, β, ɣ	A-B	AB03	627	1.0879	0	0	28	103.02	194.7	254.51	320.5	161.6	40.11	136.29	228.47	255.99	22.53	4.578	5.131	O		double helices
18	A-B: δ1 C3'-endo, δ2 C2'-endo, χ1/χ2 have A/B pattern, C’C’ high	A-B	AB04	247	0.428566	189	0.331515	28	86.6	214.51	297.16	279.63	208.92	55.32	139.05	193.6	233.41	7.84	5.582	6.572	N		double helices
19	A-B: δ1 C3'-endo, δ2 C2'-endo, χ1/χ2 have A/B pattern	A-B	AB05	549	0.952563	1024	1.79614	50	83.04	213.57	287.44	303.05	176.29	58.31	145.45	196.15	238.84	16.68	4.82	5.73	N	1b	double helices
20	BI-A complex conformer with δ2 from C3' to C4'-exo, χ1/χ2 are B like	B-A	BA01	735	1.27529	4	0.00701619	36	136.06	188.69	254.87	299.54	161.48	53.28	88.05	253.93	225.3	29.42	4.161	4.681	O		double helices
21	BI-A complex conformer with δ2 from C3' to C4'-exo, χ1/χ2 are B like	B-A	BA05	2001	3.47191	0	0	70	131.4	184.36	268.77	295.91	168.82	52.31	104.24	250.85	235.4	24.17	4.106	4.643	O		double helices, joints of Holliday junctions
22	BI-A: extremely low β~60, α/ɣ switch (260/170), χ2 A like	B-A	BA09	668	1.15904	23	0.0403431	39	138.8	208	212.9	300.69	141.44	49	88.86	263.31	214.82	33.23	4.433	4.912	O		double helices
23	B-A: low β	B-A	BA08	143	0.248117	6	0.0105243	25	134.09	199.88	286.87	256.41	68.19	171.69	90.26	264.52	186.05	22.73	3.807	3.954	O		double helices
24	B-A with α~90, ɣ~180, χ1 A like	B-A	BA10	129	0.223826	13	0.0228026	37	136.22	200.19	235.8	95.17	218.75	205.06	89.61	253.85	200.48	28.2	3.988	4.426	O		double helices
25	B-A with α~90, ɣ~180, χ1 A like	B-A	BA13	158	0.274144	31	0.0543755	38	141.53	220.11	200.17	81.41	231.03	196.44	87.75	265.19	197.42	30.84	4.153	4.599	O	4n	double helices, quadruplexes
26	BII-A: χ2 A like	B-A	BA16	66	0.114516	54	0.0947186	59	146.48	245.83	189.59	61.4	228.56	198.59	84.77	265.92	199.15	28.76	4.436	4.815	O		double helices
27	BII-A: δ2~O4'-endo, β~130	B-A	BA17	143	0.248117	3	0.00526214	30	149.28	253.24	176.54	294.9	130.74	44.22	97.74	271.16	232.57	38.19	4.548	4.894	O		double helices
28	the most frequent DNA conformer, canonical B form, also called BI	BBB	BB00	19360	33.5913	8	0.0140324	1872	137.82	183.11	258.18	303.72	179.59	44.23	138.14	252.55	258.25	25.54	4.373	4.947	O		the main DNA building block. It may occur in almost any structural context, including quadruplexes or joints of Holliday junctions
29	less populated variant of the BI form	BBB	BB01	3558	6.17344	0	0	134	130.75	180.95	265.55	301.4	176.22	48.62	120.15	247.52	243.88	25.57	4.303	4.853	O		similar to BB00, double helices, but it may occur in almost any structural context, including quadruplexes or joints of Holliday junctions
30	less populated variant of BI form, very low ε, α, β	BBw	BB17	191	0.331402	1	0.00175405	22	128.61	144.73	275.34	230.08	241.47	79.29	135.55	245.49	269.64	24.09	4.609	5.242	N		double helices: often accommodate deformations of the double helix induced by interactions with a protein – not in direct contact with protein
31	BI with α/ɣ switch (30/300)	BBw	BB02	2362	4.09828	0	0	108	140.58	193.95	246.44	30.93	195.32	297.1	150.05	251.88	253.34	21.84	4.458	5.11	O		double helices: often accommodate deformations of the double helix induced by interactions with a protein or a ligand
32	BI form with α/ɣ switch (160/170)	BBw	BB03	331	0.574314	0	0	24	145.07	175.18	274.45	162.78	165.53	174.65	146.24	241.19	232.96	26.72	4.512	5.211	O		double helices, end of a helix, interaction with a protein, nucleosome core particle, often opposite to an interaction with a protein
33	B form with α/ɣ switch (120/190) and low ε and ζ	BBw	BB11	250	0.433772	1	0.00175405	23	145.33	199.35	200.27	122.97	226.75	187.37	143.91	256.33	222.6	29.49	4.648	5.138	O		double helices, often end step, sometimes interaction with a protein
34	B like conformer, χ2 A like	BBw	BB16	636	1.10352	2	0.00350809	51	137.56	220.68	282.24	284.37	172.53	47.58	139.88	204.18	270.1	32.71	4.897	5.459	O		double helices: accommodate deformations of the double helix induced by interactions with a protein
35	Conformer bridging BI and BII forms	B12	BB04	3584	6.21855	3	0.00526214	235	140.09	201.29	214.17	314.75	152.68	46.11	139.98	262.54	252.56	28.58	4.648	5.121	O		double helices: often accommodate deformations of the double helix induced by interactions with a protein or a ligand
36	Conformer bridging BI and BII forms with α/ɣ switch (70/220), χ2 A like	B12	BB05	104	0.180449	0	0	16	141.92	219.93	197.39	76.4	233.15	213.25	129.04	266.1	208.45	28.79	4.189	4.685	O		double helices: often accommodate deformations of the double helix induced by interactions with a protein or a ligand
37	BII form, typical by ε/ζ switch compared to BI	BB2	BB07	2774	4.81313	17	0.0298188	324	143.72	247.34	169.46	296.5	140.91	46.12	141.14	270.68	260.38	46.01	4.955	5.202	O		crucial in bending DNA in nucleosome core particles
38	BII form variant with α/ɣ switch (70/210)	BB2	BB08	92	0.159628	6	0.0105243	17	147.04	248.93	180.96	66.3	225.1	208.51	148.29	270.22	234.89	29.76	4.691	5.065	O		crucial in bending DNA in nucleosome core particles
39	B form with extremely low values of α, β, ɣ, and low ε and ζ	miB	BB10	901	1.56331	0	0	50	138.02	195.81	191.53	21.95	106.39	18.94	129.25	257.24	257.78	25.73	4.389	4.874	O		double helices, sometimes interaction with a protein, near the interaction
40	BI like with α/ɣ switch (260/170), low β 70, χ2 A like	miB	BB12	456	0.7912	0	0	90	140.27	195.62	279.63	256.87	76.46	171.35	139.93	268.93	204.76	24.07	3.866	4.15	O		double helices: accommodate deformations of the double helix induced by interactions with a protein
41	BI like with α/ɣ switch (220/160), low β 70, χ2 A like	miB	BB13	242	0.419891	0	0	30	142.55	187.45	293.09	219.28	98.07	161.21	145.67	253	218.57	24.71	4.359	4.86	O		double helix, close to termini
42	B like with extremely low ε, high β	miB	BB14	161	0.279349	0	0	33	109.7	104.08	305.19	219.61	255.25	82.61	132.81	258.66	264.88	28.57	4.332	4.854	O		double helix, often next to another BB14 or miB, or BBw; causing (with help of surrounding conformers) a slight bend - e.g. 3lz0 NCP
43	BI like with high α (340) and ɣ near 0	miB	BB15	520	0.902245	2	0.00350809	37	143.55	189.14	256.68	344.79	188.83	350.19	147.56	249.9	262.4	22.35	4.374	4.999	O		double helices: often accommodate deformations of the double helix induced by interactions with a protein or a ligand
44	B like pucker, χ2 A like, unusual combination of ε, ζ, α, ɣ, χ2	miB	BB20	23	0.039907	0	0	12	142.6	294.29	109.51	150.07	198.78	53.73	151.67	261.4	185.24	276.62	5.478	5.233	O		loops in quaruplexes
45	A-B backbone, parallel distant bases can be intercalated	ICL	IC01	16	0.0277614	211	0.370104	49	82.76	219.69	289.59	297.18	222.82	54.38	145.18	202.97	283.4	10.6	7.245	7.535	N	1[	intercalates either a base (typically in RNA) or a drug aromatic ring (in DNA)
46	A-B backbone, parallel distant bases can be intercalated	ICL	IC02	6	0.0104105	86	0.150848	36	81.89	222.38	279.44	298.96	224.78	52.41	143.3	201.43	243.53	1.88	7.659	7.847	N		single strand, near an interaction with protein
47	A-B backbone, parallel distant bases can be intercalated, α/ɣ switch (70/300), χ2 B like	ICL	IC03	1	0.00173509	30	0.0526214	17	80.96	238.71	256.18	69.42	177.89	301.52	145.42	200.31	265	358.73	7.526	7.776	N	7r	intercalates a base or a ligand
48	A-B backbone, parallel distant bases can be intercalated, α/ɣ switch (190/180), χ1 B like	ICL	IC04	10	0.0173509	34	0.0596376	25	84.76	206.16	286.84	194.08	180.92	183.42	149.09	211.61	244.45	24.68	6.967	7.199	N	1t	intercalates a base or a ligand
49	BII backbone, parallel distant bases can be intercalated	ICL	IC05	29	0.0503175	7	0.0122783	22	140.84	255.23	173.84	288.7	178.43	49.59	146.97	273.47	275.37	45.6	7.261	7.114	N	4b	intercalates a base or a ligand
50	B like, parallel distant bases can be intercalated, χ A like	ICL	IC06	63	0.10931	13	0.0228026	33	136.51	236.09	280.3	287.83	174.16	47.06	141.78	207	269.42	39.52	6.211	6.232	N		intercalated by an aromatic ring of a drug molecule, another base or an amino acid residue capable of van der Waals or cation-π interactions such as arginine or lysine
51	A-like intercalated	ICL	IC07	0	0	27	0.0473593	16	84.29	208.65	291.48	175.85	127.02	177.24	82.99	218.08	203.57	333.17	7.517	7.354	N	1f	single strands - interaction with protein; double helices - forming bulge
52	A pucker and χ torsions, unusual combination of backbone torsions, bases distant, parallel, low rise	OPN	OP01	0	0	89	0.15611	35	82.63	220.94	122	279.24	144.5	44.78	81.73	204.65	193.58	195.33	8.281	7.39	N	9a	connecting two different parts of a molecule/two chains - usually two double helices
53	A pucker and χ torsions, unusual combination of backbone torsions, bases distant, angled	OPN	OP02	0	0	39	0.0684079	12	83.1	226.42	156.11	291.54	159.28	42.91	86.33	206.92	176.35	259.49	8.979	8.25	N	3a	chain "breaks" (change direction of a chain), connecting different parts of a molecule
54	A pucker and χ torsions, unusual combination of backbone torsions, base sangled, can be intercalated	OPN	OP03	0	0	224	0.392907	61	77.75	226.17	300.47	174.79	137.98	50.93	83.67	199.33	194.51	202.12	7.521	7.458	N		GN sequence of GNRA tetraloops
55	A pucker and χ torsions, unusual combination of backbone torsions, base sangled, can be intercalated	OPN	OP04	0	0	299	0.52446	63	80.11	220.84	284.73	165.82	171.42	52.29	84.85	205.88	194.39	205.98	7.243	7.147	N	1g	GN sequence of GNRA tetraloops
56	A pucker and χ torsions, unusual combination of backbone torsions, bases distant, perpendicular	OPN	OP05	0	0	31	0.0543755	12	78.42	204.45	50.33	69.01	126.12	45.39	84.4	201	186.67	263.8	9.111	8.922	N	5d	preceding tetraloops
57	A pucker and χ torsions, unusual combination of ε, ζ, α, β, bases distant, low rise	OPN	OP06	0	0	45	0.0789321	25	81.62	212.56	142.53	300.88	172.05	47.71	80.7	204.28	201.06	243.35	10.121	8.983	N		connecting different parts of a molecule
58	A pucker and χ torsions, unusual combination of ε, ζ, α, β, low rise	OPN	OP07	0	0	67	0.117521	22	81.99	247.41	193.84	292.75	149.02	43.7	80.96	196.47	187.5	323.87	7.758	7.506	N	7a	helix - one base paired by the Hoogsteen edge, the other one by the sugar edge
59	A pucker and χ torsions, unusual combination of ε, ζ, α, β, bases parallel, low rise	OPN	OP08	0	0	106	0.185929	33	79.86	202.8	278.28	252.48	83	167.32	84.08	201	177.04	317.94	7.19	5.941	N	1e	deformation in a double helix, often opposite to OP15
60	A-B pucker and χ torsions, unusual combination of ε, ζ, α, β, bases distant, angled	OPN	OP09	0	0	75	0.131554	38	81.87	198.07	268.95	202.74	146.49	51.35	147.95	203.24	249.83	162.67	7.822	6.725	N	1z	loops (UNCG: OP09-OP20-ZZ1S); interaction with protein; (connecting two distinct parts of a structure)
61	B-A pucker and χ torsions, unusual combination of ε, ζ, α, β, bases distant, parallel	OPN	OP10	2	0.00347017	83	0.145586	24	146.66	217.66	152.28	288.77	174.5	39.62	87.05	247.5	185.99	36.01	7.753	7.344	N	0a	base paired: the sugar and Hoogsteen edge => "bends" in double helices; interaction with protein
62	B-A pucker and χ torsions, unusual combination of ε, ζ, α, β, bases distant, perpendicular	OPN	OP11	6	0.0104105	281	0.492887	37	147.03	267.02	300.98	297.43	187	57	83.95	234.53	197.25	110.16	8.882	7.801	N		connecting distinct parts of a structure (helices); (allowing sharp turns -> followed by sharp turns (often it bulges out the first base of the dinucleotide outside the RNA molecule to the solution to form a sharp turn of the strand))
63	B-A pucker and χ torsions, unusual combination of ε, ζ, α, β, bases distant, angled	OPN	OP12	8	0.0138807	238	0.417463	37	141.26	257.49	285.43	275.32	183.8	42.74	82.74	237.46	191.26	72.63	7.506	7.268	N		forms a well-defined spatial motif with its first base (mostly Y) unpaired, interacting with sequentially distant phosphate, and stacked by the sequentially preceding base
64	B-A pucker and χ torsions, unusual combination of ε, ζ, α, β, bases distant, perpendicular	OPN	OP13	0	0	51	0.0894564	30	146.31	267.65	248.24	62.01	153.45	46.84	85.84	239.3	186.39	188.5	10.499	8.914	N		often bulges out the first or the second base of the dinucleotide outside the RNA molecule to the solution to form a sharp turn of the strand
65	B-A pucker and χ torsions, unusual combination of ε, ζ, α, β, bases distant, angled	OPN	OP14	0	0	57	0.0999807	27	147.74	269.5	227.34	57.88	196.25	60.7	88.21	259.3	175.99	229.29	9.562	8.159	N	8d	in loops: OP04-AA08-IC01-OP14; induced by interaction with protein; interaction with distant part of a structure
66	B-A pucker and χ torsions, unusual combination of ε, ζ, α, β, bases can pair with each other	OPN	OP15	12	0.020821	169	0.296434	45	148.61	200.52	151.33	292.37	148.55	41.24	85.51	264.6	188.23	22.31	6.91	6.611	N	#a	deformation in a double helix, often opposite to OP08, allows a sharp turn of the backbone with short P-P distances
67	B-A pucker and χ torsions, unusual combination of ε, ζ, α, β, bases distant, perpendicular	OPN	OP16	0	0	33	0.0578836	21	147.47	268.22	149.69	308.7	177.51	47.48	79.98	229.22	194.72	100.8	8.859	7.409	N	4a	connecting two distinct parts of a structure
68	B-A pucker and χ torsions, unusual combination of ε, ζ, α, β, bases distant, angled	OPN	OP17	0	0	24	0.0420971	12	145.2	266.61	293.74	290.97	137.7	177.42	83.81	233.91	194.89	190.64	10.107	7.875	N		mostly in ribosomes, breaks in double helices
69	B pucker and χ torsions, unusual combination of ε, ζ, α, β, bases distant, angled. Similar to OPS1	OPN	OP18	1	0.00173509	49	0.0859483	34	149	290.71	105.83	65.89	198.3	54.52	147.12	224.93	242.06	230.41	8.6	6.543	N		mostly in ribosomes, breaks in double helices
70	B pucker and χ torsions, unusual combination of ε, ζ, α, β, bases distant	OPN	OP19	18	0.0312316	2	0.00350809	15	144.89	225.37	64.28	73.97	186.21	188.23	125.56	249.73	254.59	20.38	8.031	7.348	O		bases distant, loops in quadruplexes
71	B pucker and χ torsions, unusual combination of ε, ζ, α, β, bases distant in 4-way junction	OPN	OP20	39	0.0676684	78	0.136816	22	140.07	271.03	282.88	297.58	190.48	55.65	148.09	259.78	217.13	66.96	8.562	7.836	O	2[	bases distant, in 4-way junction
72	B pucker and χ torsions, unusual combination of ε, ζ, α, β, bases distant in 5'-end dsDNA	OPN	OP21	26	0.0451123	58	0.101735	21	149.38	242.21	79.53	66.73	177.49	62.49	143.94	228.26	243.91	244.6	10.261	8.237	O	6p	bases distant, in 5'-end dsDNA
73	B pucker and χ torsions, unusual combination of ε, ζ, α, β, bases distant angled	OPN	OP22	44	0.0763438	64	0.112259	36	147.16	244.71	125.59	285.88	161.54	48.75	141.95	233.13	230.89	44.33	6.926	6.437	N	0b	in sharp turns in chains or in interaction with protein
74	B-like open, parallel bases	OPN	OP23	0	0	56	0.0982267	21	147.44	260.12	167.8	271.73	80.49	175.19	148.9	220.63	258.53	60.24	6.978	5.49	N	4s	often between ZZ01 and OP15, slight turn in one chain (surrounded by double helices)
75	B-like open, low χ2, perpendicular bases	OPN	OP24	1	0.00173509	92	0.161372	53	147.69	284.48	96.35	81.93	247.78	189.67	84.52	242.06	185.03	91.01	5.212	3.975	N	0i	sharp turn in double helix
76	B-A open, perpendicular bases	OPN	OP25	0	0	28	0.0491133	21	145.13	260.59	177.94	94.65	208.55	63.44	85.98	283.16	191.82	259.89	8.071	7.209	N	4d	loop (previous step IC01, near another OPN conformer) or bulge
77	B-A pucker and χ torsions, unusual combination of ε, ζ, α, β, bases can pair with each other	OPN	OP26	1	0.00173509	63	0.110505	16	144.93	265.48	161.05	210.96	166.13	49.76	81.15	239.99	190.87	15.71	6.959	6.921	N	4g	slight turn in a double helix or in a loop
78	B-A pucker, A-like χ torsions, unusual combination of ε, ζ, α, β, bases distant, angled	OPN	OP27	0	0	19	0.0333269	12	156.85	260.09	70.8	92.54	162.04	170.23	82.06	211.25	195.38	3.54	8.093	7.461	N	6j	sharp turn in a double helix
79	A-B pucker, A-like χ torsions, unusual combination of ε, ζ, α, β, bases distant, angled	OPN	OP28	0	0	37	0.0648998	10	82.47	225.5	166.19	291.74	159.42	43.17	144.63	196.24	232.81	235.47	8.573	7.922	N	3b	sharp turn in a chain
80	A pucker and χ torsions, unusual combination of backbone torsions, bases distant	OPN	OP29	0	0	40	0.0701619	19	81.91	242.81	253.94	71.62	185.71	58.91	85.58	206.56	185.19	143.71	9.564	8.566	N	7d	interaction with protein or a ligand - opening of a double helix (flattening of a chain), starting a loop
81	A pucker and χ torsions, unusual combination of backbone torsions, bases distant, parallel	OPN	OP30	0	0	14	0.0245567	10	82.12	244.32	195.72	75.55	171.43	49.37	89.46	196.97	181.07	80.55	10.477	9.675	N	3d	connecting two distinct parts of a structure
82	A pucker and χ torsions, unusual combination of ε, ζ, α, β, bases distant angled	OPN	OP31	0	0	38	0.0666538	23	82.7	214.14	63.86	67.06	103.95	185.23	81.67	210.37	186.12	55.51	9.618	9.301	N	5j	one base part of a double helix, the other one bulges out of the dinucleotide outside the RNA molecule to the solution
83	B-A pucker, unusual combination of ε, ζ, α, β, bases perpendicular, first base syn	OPN	OPS1	5	0.00867543	78	0.136816	23	146.34	263.27	288.78	283.11	184.02	53.06	82.36	62.73	192.18	93.81	8.21	7.504	N	2a	connecting two distinct parts of a structure
84	B pucker, unusual combination of ε, ζ, α, β, bases angled, second base syn	OPN	OP1S	26	0.0451123	0	0	12	143.65	206.64	59.95	82.45	203.34	191.33	146.7	242.48	68.2	65.02	7.55	6.992	O		loops in quadruplexes
85	A like with first base in syn orientation	SYN	AAS1	2	0.00347017	125	0.219256	52	78.53	221.26	301.25	291.1	171.11	58.54	80.63	15.02	195.93	44.82	4.367	5.294	N		double helices, loops (UNCG - following ZZ1S), interaction with protein
86	A-B, second base syn	SYN	AB1S	15	0.0260263	0	0	15	90.42	213.72	280.1	294.93	175.95	55.69	138.73	238.66	67.92	1.05	5.433	6.069	O		mostly in duplexes
87	A-B, second base syn	SYN	AB2S	4	0.00694035	66	0.115767	36	83.75	220.3	286.55	306.81	170.92	52.55	139.75	202.69	69.42	10.58	4.782	5.656	N		mostly in duplexes
88	BI like, unusual β and ɣ, second base syn	SYN	BB1S	29	0.0503175	0	0	24	139.29	198.98	281	306.17	258.05	307.67	151.23	237.38	66.34	357.41	6.507	6.588	O		mostly G-G in quadruplexes
89	BI like, α 50, ɣ 290,second base syn	SYN	BB2S	53	0.0919596	1	0.00175405	20	134.28	194.19	223.47	46.11	180.4	289.97	145.52	251.23	66.29	358.38	6.003	6.214	O		mostly G-G in quadruplexes
90	BI like, first base syn	SYN	BBS1	307	0.532672	0	0	38	146.33	187.34	274.44	296.19	171.66	51.54	134.92	63.71	259.73	45.02	3.937	4.549	O		mostly G-G in quadruplexes, accommodates a purine–purine mismatch and occurs in the loops of complicated self-folding single-stranded hairpin structure
91	Z like conformer similar to ZZS2, both bases anti	ZZZ	ZZ01	4	0.00694035	303	0.531476	237	81.45	210.23	48.84	165.87	149.51	48.91	147.29	207.63	225.61	305.99	4.612	6.019	N	5z	some RNA motifs, interaction with ligands
92	Z like conformer similar to ZZ1S with α/ɣ switch (230/60), both bases anti	ZZZ	ZZ02	0	0	16	0.0280648	9	144.08	269.37	78.27	228.54	174.6	55.14	86.37	232.14	276.86	60.81	6.217	6.198	N	6g	often in single stranded parts interacting with protein - in loops
93	Z form, Y-R step	ZZZ	ZZ1S	139	0.241177	16	0.0280648	24	147.07	262.7	76.1	66.26	185.95	178.35	95.62	206.57	60.97	358.92	6.389	6.264	O	6n	Y-R step of the Z form, occurs in a specific form of GNRA/UNCG tetraloop (mainly CG in UNCG tetraloops: OP09-OP20-ZZ1S)
94	Z form, Y-R step, δ2 C2'-endo	ZZZ	ZZ2S	67	0.116251	6	0.0105243	43	141.24	262.82	71.06	77.75	179.9	184.79	146.77	208.12	76.58	355.87	6.366	6.238	O		Y-R step of the Z form
95	ZI form, R-Y step	ZZZ	ZZS1	100	0.173509	0	0	40	97.14	243.46	292.8	210.17	230.97	55.64	144.06	63.21	205.56	331.88	5.663	6.782	O		R-Y step of the Z form
96	ZII form, R-Y step	ZZZ	ZZS2	22	0.0381719	0	0	15	94.87	186.65	64.06	168.69	161.84	44.04	142.85	56.24	212.63	329.45	5.675	6.737	O		R-Y step of the Z form
97	Unassigned conformations	NAN	NANT	10919	18.9454	15062	26.4195	0	×	×	×	×	×	×	×	×	×	×	×	×
	Annotation	CANA	NtC	57634	100	57011	100	6870	δ1	ε1	ζ1	α2	β2	γ2	δ2	χ1	χ2	μ	NN	C'C'	Old/New	suites	Annotation
				#	%	#	%	GS, #
				DNA		RNA			1	2	3	4	5	6	7	8	9	10	11	12

## Sheet: Table S2 B Table CANA
Table S2 B. Formulation of the CANA DNA structural alphabet from the NtC dinucleotide conformers. The numbers of conformers show how many of the 114,645 analyzed steps are assigned to a particular CANA letter.
The main features of CANA letters	CANA letter	DNA		RNA		#	dinucleotide conformers NtC merged into the CANA letter
		#	%	#	%
A-form conformers	AAA	2752	4.77496	32650	57.2696	6	AA00 + AA02 + AA03 + AA04 + AA08 + AA09
A-like conformers with switched α/ɣ values	AAw	330	0.572579	3485	6.11286	5	AA01 + AA05 +AA06 + AA10 + AA11
A-like conformers with distant bases	AAu	8	0.0138807	816	1.4313	3	AA07 + AA12 +AA13
conformers bridging A- to B-form	A-B	2981	5.17229	1256	2.20308	5	AB01 + AB02 + AB03 +AA04 + AB05
conformers bridging B- to A-form	B-A	4043	7.01496	134	0.235042	8	BA01 + BA05 + BA08 + BA09 + BA10 + BA13 + BA16 + BA17
the most frequent B conformers, define the "canonical" B form	BBB	22918	39.7647	8	0.0140324	2	BB00 + BB01
less populated BI conformers, somes with switched α/ɣ values	BBw	3770	6.54128	4	0.00701619	5	BB17 + BB02 + BB03 + BB11 + BB16
conformers bridging BI- to BII-form	B12	3688	6.399	3	0.00526214	2	BB04 + BB05
conformers defining the BII form	BB2	2866	4.97276	23	0.0403431	2	BB07 + BB08
minor B conformers with untypical torsion combinations	miB	2303	3.99591	2	0.00350809	6	BB10 + BB12 -- BB15 + BB20
conformers with bases which can be intercalated	ICL	125	0.216886	408	0.715651	7	IC01 –- IC07
conformers with unstacked often distant bases	OPN	189	0.327931	2627	4.60788	33	OP01 -- OP31 + OPS1 + OP1S
conformers with one base in syn orientation	SYN	410	0.711386	192	0.336777	6	AAS1 + AB1S + AB2S + BB1S + BB2S + BBS1
Z-forms	ZZZ	332	0.576049	341	0.59813	6	ZZ01 + ZZ02 + ZZ1S + ZZ2S + ZZS1 + ZZS2
All Assigned Steps	AlA	46715	81.1	41949	73.5805	96
non-Assigned Steps	NAN	10919	18.9454	15062	26.4195	1	NANT
All Steps	ASt	57634	100	57011	100

## Sheet: Table S3 A  DNA_data
Table S3 A: Observed counts in NtC classes and 16 sequences of dinucleotides for non-redundant set of DNA donucleotides.
All DNA	56770
Number in NtC	1764	579	32	146	148	22	281	7	18	15	6	1	7	0	1417	120	613	242	544	725	1966	660	143	128	156	65	143	19191	3494	191	2354	327	247	620	3552	102	2735	92	898	456	239	161	518	23	16	6	1	10	29
CANA	AAA	AAA	AAA	AAA	AAA	AAA	AAw	AAw	AAw	AAw	AAw	AAu	AAu	AAu	A-B	A-B	A-B	A-B	A-B	B-A	B-A	B-A	B-A	B-A	B-A	B-A	B-A	BBB	BBB	BBw	BBw	BBw	BBw	BBw	B12	B12	BB2	BB2	miB	miB	miB	miB	miB	miB	ICL	ICL	ICL	ICL	ICL
NtC	AA00	AA02	AA03	AA04	AA08	AA09	AA01	AA05	AA06	AA10	AA11	AA07	AA12	AA13	AB01	AB02	AB03	AB04	AB05	BA01	BA05	BA08	BA09	BA10	BA13	BA16	BA17	BB00	BB01	BB17	BB02	BB03	BB11	BB16	BB04	BB05	BB07	BB08	BB10	BB12	BB13	BB14	BB15	BB20	IC01	IC02	IC03	IC04	IC05
DADA	15	85	0	1	4	0	0	1	0	1	0	0	0	0	20	5	21	6	7	15	93	27	3	4	9	6	10	1589	280	9	208	18	17	28	321	11	158	6	54	27	13	11	14	0	2	0	0	0	0
DADC	95	23	2	7	11	2	7	0	0	1	0	0	1	0	24	5	15	11	8	119	298	56	56	29	16	2	6	899	229	13	193	31	9	13	68	15	30	2	36	104	26	9	48	0	0	0	0	0	0
DADG	75	11	0	12	13	2	13	0	0	0	0	0	0	0	43	5	14	23	17	21	127	55	7	4	6	8	6	1251	157	5	140	26	17	17	224	11	111	4	54	23	15	13	25	0	0	0	0	0	0
DADT	58	60	1	9	3	0	7	0	1	1	0	0	0	0	54	5	30	15	32	65	313	27	9	8	7	1	3	1247	456	23	359	27	16	19	76	5	18	2	48	41	20	13	35	0	0	2	0	0	0
DCDA	59	22	0	2	6	1	15	0	0	0	0	0	0	0	151	8	82	7	23	16	23	20	1	0	7	4	3	957	86	15	82	13	24	69	329	4	382	7	78	9	12	13	18	0	0	0	0	0	6
DCDC	298	45	9	19	28	5	13	2	4	0	0	1	2	0	76	5	45	8	51	67	101	51	3	7	13	2	5	1045	178	15	103	17	5	70	153	10	75	3	44	11	11	7	60	0	0	0	0	1	0
DCDG	190	29	7	14	6	1	49	0	1	4	0	0	2	0	257	5	93	4	51	35	55	54	1	3	5	6	16	1125	95	11	47	16	26	67	424	3	372	12	83	7	11	6	13	0	7	0	1	8	20
DCDT	109	32	1	6	6	1	13	0	1	0	1	0	0	0	198	7	55	30	88	29	76	7	3	0	2	0	3	1047	224	19	104	17	5	60	131	3	42	1	49	11	17	11	21	0	0	0	0	0	0
DGDA	38	19	1	7	2	2	33	0	1	0	1	0	1	0	30	9	12	7	12	31	48	44	7	6	19	16	12	1378	82	6	84	14	13	27	359	6	292	7	68	44	9	19	27	0	0	0	0	0	1
DGDC	218	30	3	15	25	1	22	0	1	0	0	0	0	0	49	5	14	12	29	145	277	124	10	20	14	8	43	1153	204	17	142	30	14	20	224	5	235	7	58	45	20	11	50	0	0	0	0	1	0
DGDG	228	9	4	18	17	0	65	0	2	5	2	0	1	0	54	24	19	24	36	19	91	50	22	4	21	6	4	1240	106	12	102	19	23	24	320	6	310	15	55	15	20	8	30	0	0	0	0	0	0
DGDT	133	17	3	8	7	0	4	0	2	1	0	0	0	0	59	5	20	24	95	62	127	27	3	10	16	1	4	1238	239	14	198	16	6	42	97	3	32	3	41	49	15	12	19	0	1	0	0	0	0
DTDA	66	70	0	10	1	2	16	1	1	1	0	0	0	0	111	7	52	57	25	9	53	33	0	25	4	1	8	1196	181	9	83	17	22	57	300	3	355	5	52	4	9	10	30	0	0	0	0	0	2
DTDC	83	42	1	6	8	3	7	1	0	1	0	0	0	0	83	8	43	2	14	49	126	33	4	4	12	4	6	1178	340	11	141	18	11	34	138	10	40	3	53	46	18	5	77	0	0	0	0	0	0
DTDG	64	12	0	3	3	1	6	0	4	0	1	0	0	0	112	9	61	7	28	9	31	25	14	2	3	0	7	1191	137	7	78	12	23	44	302	2	264	13	74	7	4	6	15	0	4	0	0	0	0
DTDT	35	73	0	9	8	1	11	2	0	0	1	0	0	0	96	8	37	5	28	34	127	27	0	2	2	0	7	1457	500	5	290	36	16	29	86	5	19	2	51	13	19	7	36	23	2	4	0	0	0
Number of expected	total count in NtC * (total count in a sequence/number of all steps(56 770))
NtC	AA00	AA02	AA03	AA04	AA08	AA09	AA01	AA05	AA06	AA10	AA11	AA07	AA12	AA13	AB01	AB02	AB03	AB04	AB05	BA01	BA05	BA08	BA09	BA10	BA13	BA16	BA17	BB00	BB01	BB17	BB02	BB03	BB11	BB16	BB04	BB05	BB07	BB08	BB10	BB12	BB13	BB14	BB15	BB20	IC01	IC02	IC03	IC04	IC05
DADA	116.461	38.226	2.11267	9.63903	9.77108	1.45246	18.5518	0.462145	1.18837	0.990312	0.396125	0.0660208	0.462145	0	93.5515	7.92249	40.4707	15.977	35.9153	47.8651	129.797	43.5737	9.44097	8.45066	10.2992	4.29135	9.44097	1267	230.677	12.61	155.413	21.5888	16.3071	40.9329	234.506	6.73412	180.567	6.07391	59.2867	30.1055	15.779	10.6293	34.1988	1.51848	1.05633	0.396125	0.0660208	0.660208	1.9146
DADC	98.3763	32.2902	1.7846	8.14226	8.2538	1.22692	15.6711	0.390382	1.00384	0.836533	0.334613	0.0557689	0.390382	0	79.0245	6.69227	34.1863	13.4961	30.3383	40.4324	109.642	36.8075	7.97495	7.13842	8.69995	3.62498	7.97495	1070.26	194.857	10.6519	131.28	18.2364	13.7749	34.5767	198.091	5.68843	152.528	5.13074	50.0805	25.4306	13.3288	8.97879	28.8883	1.28268	0.892302	0.334613	0.0557689	0.557689	1.6173
DADG	98.5006	32.331	1.78686	8.15255	8.26422	1.22847	15.6909	0.390875	1.00511	0.83759	0.335036	0.0558394	0.390875	0	79.1244	6.70072	34.2295	13.5131	30.3766	40.4835	109.78	36.854	7.98503	7.14744	8.71094	3.62956	7.98503	1071.61	195.103	10.6653	131.446	18.2595	13.7923	34.6204	198.341	5.69561	152.721	5.13722	50.1437	25.4627	13.3456	8.99014	28.9248	1.28431	0.89343	0.335036	0.0558394	0.558394	1.61934
DADT	116.74	38.3178	2.11774	9.66218	9.79454	1.45595	18.5964	0.463255	1.19123	0.99269	0.397076	0.0661793	0.463255	0	93.7761	7.94152	40.5679	16.0154	36.0016	47.98	130.109	43.6784	9.46364	8.47095	10.324	4.30166	9.46364	1270.05	231.231	12.6403	155.786	21.6406	16.3463	41.0312	235.069	6.75029	181	6.0885	59.429	30.1778	15.8169	10.6549	34.2809	1.52212	1.05887	0.397076	0.0661793	0.661793	1.9192
DCDA	98.0967	32.1984	1.77953	8.11911	8.23033	1.22343	15.6265	0.389273	1.00099	0.834155	0.333662	0.0556104	0.389273	0	78.7999	6.67324	34.0891	13.4577	30.252	40.3175	109.33	36.7028	7.95228	7.11813	8.67522	3.61467	7.95228	1067.22	194.303	10.6216	130.907	18.1846	13.7358	34.4784	197.528	5.67226	152.094	5.11615	49.9381	25.3583	13.2909	8.95327	28.8062	1.27904	0.889766	0.333662	0.0556104	0.556104	1.6127
DCDC	107.232	35.1969	1.94525	8.87522	8.99679	1.33736	17.0818	0.425524	1.0942	0.911837	0.364735	0.0607891	0.425524	0	86.1382	7.2947	37.2637	14.711	33.0693	44.0721	119.511	40.1208	8.69285	7.78101	9.48311	3.95129	8.69285	1166.6	212.397	11.6107	143.098	19.8781	15.0149	37.6893	215.923	6.20049	166.258	5.5926	54.5887	27.7199	14.5286	9.78705	31.4888	1.39815	0.972626	0.364735	0.0607891	0.607891	1.76289
DCDG	139.796	45.8855	2.53599	11.5704	11.7289	1.74349	22.2691	0.554747	1.42649	1.18874	0.475498	0.0792496	0.554747	0	112.297	9.50995	48.58	19.1784	43.1118	57.456	155.805	52.3047	11.3327	10.1439	12.3629	5.15122	11.3327	1520.88	276.898	15.1367	186.554	25.9146	19.5747	49.1348	281.495	8.08346	216.748	7.29096	71.1661	36.1378	18.9407	12.7592	41.0513	1.82274	1.26799	0.475498	0.0792496	0.792496	2.29824
DCDT	92.7832	30.4544	1.68314	7.67934	7.78453	1.15716	14.7801	0.368187	0.946768	0.788973	0.315589	0.0525982	0.368187	0	74.5317	6.31178	32.2427	12.7288	28.6134	38.1337	103.408	34.7148	7.52154	6.73257	8.20532	3.41888	7.52154	1009.41	183.778	10.0463	123.816	17.1996	12.9918	32.6109	186.829	5.36502	143.856	4.83903	47.2332	23.9848	12.571	8.46831	27.2459	1.20976	0.841571	0.315589	0.0525982	0.525982	1.52535
DGDA	102.012	33.4835	1.85055	8.44316	8.55882	1.27226	16.2502	0.404809	1.04094	0.867448	0.346979	0.0578298	0.404809	0	81.9449	6.93958	35.4497	13.9948	31.4594	41.9266	113.693	38.1677	8.26967	7.40222	9.02145	3.75894	8.26967	1109.81	202.057	11.0455	136.131	18.9104	14.284	35.8545	205.412	5.89864	158.165	5.32035	51.9312	26.3704	13.8213	9.3106	29.9559	1.33009	0.925277	0.346979	0.0578298	0.578298	1.67707
DGDC	126.435	41.4999	2.29361	10.4646	10.6079	1.57685	20.1407	0.501726	1.29015	1.07513	0.430051	0.0716752	0.501726	0	101.564	8.60102	43.9369	17.3454	38.9913	51.9645	140.913	47.3056	10.2496	9.17442	11.1813	4.65889	10.2496	1375.52	250.433	13.69	168.723	23.4378	17.7038	44.4386	254.59	7.31087	196.032	6.59412	64.3643	32.6839	17.1304	11.5397	37.1277	1.64853	1.1468	0.430051	0.0716752	0.716752	2.07858
DGDG	124.136	40.7452	2.25189	10.2743	10.415	1.54818	19.7744	0.492602	1.26669	1.05558	0.42223	0.0703717	0.492602	0	99.7167	8.4446	43.1378	17.0299	38.2822	51.0195	138.351	46.4453	10.0631	9.00757	10.978	4.57416	10.0631	1350.5	245.879	13.441	165.655	23.0115	17.3818	43.6304	249.96	7.17791	192.467	6.47419	63.1938	32.0895	16.8188	11.3298	36.4525	1.61855	1.12595	0.42223	0.0703717	0.703717	2.04078
DGDT	101.204	33.2183	1.8359	8.37629	8.49103	1.26218	16.1215	0.401603	1.03269	0.860578	0.344231	0.0573719	0.401603	0	81.2959	6.88462	35.1689	13.884	31.2103	41.5946	112.793	37.8654	8.20417	7.3436	8.95001	3.72917	8.20417	1101.02	200.457	10.958	135.053	18.7606	14.1708	35.5705	203.785	5.85193	156.912	5.27821	51.5199	26.1616	13.7119	9.23687	29.7186	1.31955	0.91795	0.344231	0.0573719	0.573719	1.66378
DTDA	110.029	36.1148	1.99598	9.10668	9.23143	1.37224	17.5272	0.436621	1.12274	0.935617	0.374247	0.0623745	0.436621	0	88.3847	7.48494	38.2356	15.0946	33.9317	45.2215	122.628	41.1672	8.91955	7.98394	9.73042	4.05434	8.91955	1197.03	217.936	11.9135	146.83	20.3965	15.4065	38.6722	221.554	6.3622	170.594	5.73845	56.0123	28.4428	14.9075	10.0423	32.31	1.43461	0.997992	0.374247	0.0623745	0.623745	1.80886
DTDC	100.365	32.9429	1.82068	8.30685	8.42064	1.25172	15.9878	0.398274	1.02413	0.853444	0.341377	0.0568962	0.398274	0	80.622	6.82755	34.8774	13.7689	30.9516	41.2498	111.858	37.5515	8.13616	7.28272	8.87581	3.69826	8.13616	1091.9	198.795	10.8672	133.934	18.6051	14.0534	35.2757	202.095	5.80342	155.611	5.23445	51.0928	25.9447	13.5982	9.1603	29.4723	1.30861	0.91034	0.341377	0.0568962	0.568962	1.64999
DTDG	102.26	33.5651	1.85506	8.46373	8.57967	1.27536	16.2898	0.405795	1.04347	0.869561	0.347825	0.0579708	0.405795	0	82.1446	6.95649	35.5361	14.0289	31.5361	42.0288	113.971	38.2607	8.28982	7.42026	9.04344	3.7681	8.28982	1112.52	202.55	11.0724	136.463	18.9564	14.3188	35.9419	205.912	5.91302	158.55	5.33331	52.0577	26.4347	13.855	9.33329	30.0289	1.33333	0.927532	0.347825	0.0579708	0.579708	1.68115
DTDT	129.573	42.53	2.35054	10.7243	10.8712	1.61599	20.6407	0.51418	1.32218	1.10181	0.440726	0.0734543	0.51418	0	104.085	8.81451	45.0275	17.7759	39.9591	53.2544	144.411	48.4798	10.504	9.40215	11.4589	4.77453	10.504	1409.66	256.649	14.0298	172.911	24.0196	18.1432	45.5417	260.91	7.49234	200.897	6.75779	65.962	33.4952	17.5556	11.8261	38.0493	1.68945	1.17527	0.440726	0.0734543	0.734543	2.13017
[truncated: 50 more columns]

## Sheet: Table S3 B  DNA NtC-seq
Table S3 B: Standardized Pearson Residuals and Chi squared for occurrences of 16 dinucleotide sequences in NtC classes (based on data from Table S3 A)
standardized Pearson residuals																		chi square values
	DADA	DADC	DADG	DADT	DCDA	DCDC	DCDG	DCDT	DGDA	DGDC	DGDG	DGDT	DTDA	DTDC	DTDG	DTDT			DADA	DADC	DADG	DADT	DCDA	DCDC	DCDG	DCDT	DGDA	DGDC	DGDG	DGDT	DTDA	DTDC	DTDG	DTDT
AA00	-8.9072	-0.223772	-1.84704	-4.51821	-3.15399	9.77925	2.79816	1.14287	-5.47492	5.07091	5.65758	2.12336	-3.36624	-1.27699	-2.98927	-7.46687		AA00	77.776	0.022701	3.1335	19.729	9.4444	94.635	7.519	1.1477	29.047	25.158	31.394	4.2304	10.823	1.4448	8.4719	54.586
AA02	4.26859	-1.22122	-3.21442	2.233	-1.36785	1.12327	-1.97413	0.254004	-1.9536	-1.31015	-4.54416	-2.27475	3.32152	1.04397	-3.25615	2.8076		AA02	17.453	1.1789	9.3722	4.5425	1.5158	1.0217	3.4528	0.015962	3.292	1.4184	19.38	4.5488	10.392	0.86085	9.6609	7.3663
AA03	-1.41497	-0.000632111	-1.41466	-0.578158	-1.41466	2.11178	1.26456	-0.577785	-0.578538	0.447626	0.815269	0.446355	-1.41521	-0.577753	-1.41464	-1.41404		AA03	0.50093	5.7668e-27	0.50047	4.7879e-07	0.50048	3.2762	0.899	8.4187e-08	1.1152e-06	7.5526e-08	0.16554	1.2261e-29	0.50127	7.1944e-08	0.50046	0.49964
AA04	-2.71692	-0.25973	0.895135	-0.23145	-1.89937	1.8929	0.391097	-0.535778	-0.260858	1.00215	1.5112	-0.0018453	0.227258	-0.535683	-1.50932	-0.446677		AA04	5.8332	1.501e-06	0.45048	3.0388e-06	2.5056	2.902	0.037907	0.071933	5.5864e-06	0.64296	1.7474	5.4587e-30	4.1459e-27	0.071894	1.4582	0.049641
AA08	-1.60657	0.687903	1.09218	-1.94457	-0.535709	3.1311	-1.41705	-0.535778	-2.11437	2.33925	1.34617	-0.260283	-2.5334	-0.000620059	-1.73416	-0.687986		AA08	1.7931	0.20989	0.76317	2.7788	0.071905	8.7987	1.395	0.071933	3.2856	4.7185	1.3303	3.1918e-06	4.9149	1.1218e-26	2.0887	0.21005
AA09	-1.00047	0.57694	0.577214	-1.00047	-0.000224052	1.63335	-0.578024	-0.000236887	0.576426	-0.577244	-1.41528	-1.00054	0.576494	1	-0.000214926	-0.577039		AA09	1.6032e-07	1.8433e-29	1.0771e-27	1.5955e-07	2e-33	1.5004	3.3382e-07	3.2369e-30	8.9309e-30	1.7099e-26	0.50138	2.1233e-07	3.6683e-26	0.24985	1.4764e-30	2.492e-25
AA01	-4.36618	-1.88157	-0.559216	-2.35952	-0.180932	-0.732685	3.21421	-0.379742	2.43341	0.310204	4.90132	-2.68948	-0.347127	-1.88072	-2.13629	-1.76981		AA01	17.11	2.7978	0.1392	4.6788	7.8168e-07	0.30218	9.5794	0.03622	5.2442	0.024181	22.966	6.0788	0.0307	2.795	3.6969	2.5367
AA05	0.999666	NaN	NaN	NaN	NaN	1.41421	-1.00039	NaN	NaN	-0.999939	NaN	NaN	0.999506	0.999923	NaN	0.57787		AA05	4.2834e-27	NaN	NaN	NaN	NaN	0.49986	1.1125e-07	NaN	NaN	1.4345e-25	NaN	NaN	1.2215e-26	9.8962e-26	NaN	1.725e-07
AA06	-1.00047	-1.00039	-1.00024	-0.000564932	-1.00024	1.3418	-0.000471719	-0.000236887	-0.000862194	0.000173779	0.576374	0.576685	-0.00079933	-1.00023	1.34181	-0.99982		AA06	1.6032e-07	9.9844e-08	2.489e-08	3.4734e-31	2.5096e-08	0.8	2.2782e-25	3.2369e-30	1.3011e-26	1.155e-26	3.5678e-32	4.7161e-26	6.9245e-30	2.3974e-08	0.8	8.3067e-26
AA10	-0.00056629	-0.0004469	-1.00024	-0.000564932	-1.00024	-1.00022	1.34127	-1.00025	-1.00069	-0.999939	1.63207	-0.000651711	-0.00079933	-0.000218986	-1.00023	-0.99982		AA10	2.3034e-30	2.2676e-29	2.489e-08	3.4734e-31	2.5096e-08	2.1001e-08	0.79911	2.8053e-08	3.7163e-07	1.4345e-25	1.4974	9.6722e-30	6.9245e-30	3.9293e-26	2.3093e-08	8.3067e-26
AA11	NaN	NaN	NaN	NaN	NaN	NaN	NaN	0.999916	0.999467	NaN	1.41351	NaN	NaN	NaN	0.999924	1.0003		AA11	NaN	NaN	NaN	NaN	NaN	NaN	NaN	2.486e-29	9.9909e-31	NaN	0.49887	NaN	NaN	NaN	2.5031e-29	5.7487e-08
AA07	NaN	NaN	NaN	NaN	NaN	0.999928	NaN	NaN	NaN	NaN	NaN	NaN	NaN	NaN	NaN	NaN		AA07	NaN	NaN	NaN	NaN	NaN	2.8354e-29	NaN	NaN	NaN	NaN	NaN	NaN	NaN	NaN	NaN	NaN
AA12	NaN	0.999763	NaN	NaN	NaN	1.41421	0.576869	NaN	0.999467	-0.999939	0.999437	NaN	NaN	NaN	NaN	-0.99982		AA12	NaN	3.5874e-26	NaN	NaN	NaN	0.49986	2.168e-25	NaN	9.9909e-31	1.4345e-25	1.0341e-32	NaN	NaN	NaN	NaN	8.3067e-26
AA13	NaN	NaN	NaN	NaN	NaN	NaN	NaN	NaN	NaN	NaN	NaN	NaN	NaN	NaN	NaN	NaN		AA13	NaN	NaN	NaN	NaN	NaN	NaN	NaN	NaN	NaN	NaN	NaN	NaN	NaN	NaN	NaN	NaN
AB01	-6.98837	-5.46718	-3.29287	-3.32577	4.83401	-0.796928	7.70162	7.61771	-4.96252	-4.35213	-3.7509	-1.88517	1.64576	0.156187	2.18419	-0.569159		AB01	47.527	28.814	10.249	10.515	22.723	0.51469	58.499	57.089	23.69	18.233	13.465	3.239	2.477	0.0059427	4.4576	0.24759
AB02	-0.834218	-0.578994	-0.578445	-0.834213	0.257892	-0.578355	-1.29337	0.277048	0.498169	-1.0695	2.83056	-0.579481	-0.00211662	0.257899	0.5	-0.241794		AB02	0.30983	0.084126	0.083808	0.30983	2.91e-29	0.083769	1.0711	1.5537e-26	0.061437	0.64323	7.0407	0.084413	5.2761e-27	1.9387e-27	0.062348	3.7371e-29
AB03	-2.4458	-2.72707	-2.89884	-1.31506	4.49648	0.887428	3.71789	2.48245	-3.37117	-3.95236	-3.06486	-2.03463	1.47981	0.909965	2.55577	-0.885645		AB03	5.3696	6.6753	7.5843	1.43	19.384	0.6027	13.201	5.638	10.399	14.597	8.6281	3.607	1.8871	0.63369	6.0196	0.60011
AB04	-2.13702	-0.410575	1.48297	-0.182206	-1.34448	-1.46273	-3.13332	2.60076	-1.53277	-0.929472	1.09201	1.62412	4.9703	-3.00434	-1.53067	-2.71328		AB04	3.6999	0.042462	1.7373	4.966e-06	1.2556	1.5722	8.553	5.9913	1.7271	0.55271	0.87504	2.1358	23.54	7.5847	1.7216	6.2724
AB05	-4.43784	-3.58159	-1.9044	-0.490591	-0.966744	1.97469	0.826232	5.50696	-2.91102	-1.21676	-0.238992	5.75233	-1.18097	-2.54413	-0.51995	-1.4592		AB05	18.36	11.689	3.0905	0.13599	0.68691	3.4779	0.52207	29.307	7.6067	1.199	0.014933	32.062	1.103	5.7338	0.1523	1.7887
BA01	-4.17839	6.34127	-2.44573	1.60712	-3.22265	2.1993	-2.3087	-1.10712	-1.29991	6.7094	-3.84687	1.97228	-4.92194	0.847732	-4.64002	-2.04547		BA01	16.418	39.2	5.3688	2.2871	9.5383	4.4252	4.8572	0.96878	1.3976	44.053	13.889	3.5097	22.899	0.54994	20.245	3.7547
BA05	-2.52149	9.61607	1.12303	8.95426	-7.56668	-1.30124	-7.04104	-2.0513	-5.25852	6.83225	-3.16098	0.913553	-5.35089	0.922248	-6.97184	-1.04586		BA05	6.0197	91.487	1.1169	79.304	55.931	1.52	48.6	3.9022	26.822	45.996	9.5724	0.71873	27.821	0.73308	47.443	0.96845
BA08	-2.03055	1.98177	1.88887	-2.03051	-2.26314	1.1594	0.191958	-4.33686	0.661214	5.95281	0.404552	-1.37498	-0.939768	-0.597991	-1.64695	-2.43376		BA08	3.6531	3.5243	3.1821	3.653	4.5373	1.1107	0.0088834	17.489	0.30259	34.522	0.091126	1.5633	0.67718	0.22911	2.3115	5.372
BA09	-1.73483	6.02802	-0.259117	-0.0016966	-2.33547	-1.73406	-2.88984	-1.5095	-0.260858	0.000550146	2.12203	-1.51036	-3.00361	-1.15631	1.28063	-3.31802		BA09	2.0907	34.838	3.7418e-07	1.131e-26	4.0076	2.0884	6.765	1.4586	5.5864e-06	1.0969e-29	3.7826	1.4607	7.1292	0.75233	1.1387	9.0981
BA10	-1.15701	3.67524	-0.905844	-0.00159936	-2.64764	-0.259042	-1.94406	-2.64775	-0.279825	2.04696	-1.39014	0.726657	2.96299	-0.905819	-1.66826	-2.11118		BA10	0.75361	12.307	0.3649	2.2271e-29	5.1505	3.1565e-07	2.7772	5.1509	4.8401e-06	3.4631	1.2378	0.23407	7.7758	0.36488	1.7814	3.2742
BA13	-0.231455	1.40119	-0.776127	-0.73008	-0.501269	0.853485	-1.70073	-1.89949	1.89064	0.601539	1.76777	1.40039	-1.60727	0.65501	-1.73416	-2.49723		BA13	3.0534e-06	1.4419	0.26793	0.23743	0.062977	0.40953	2.1257	2.5059	2.8942	0.16099	2.5301	1.44	1.7949	0.19048	2.0887	4.9269
BA16	0.631611	-0.817658	1.15525	-1.34298	-0.000448316	-0.817207	0.300589	-1.73278	2.68465	0.833159	0.299641	-1.34319	-1.34338	-0.000438176	-2.00091	-2.2362		BA16	0.099333	0.16746	0.75047	0.80213	3.203e-32	0.1671	6.1957e-31	1.3347	6.0551	0.30868	4.8475e-31	0.80246	0.80283	5.6091e-27	2.2523	3.2
BA17	0.22796	-0.536298	-0.535705	-1.73482	-1.5094	-1.07067	0.961962	-1.5095	0.893063	4.54863	-1.60732	-1.15736	-0.24516	-0.535683	-0.259083	-0.94281		BA17	5.8698e-27	0.072222	0.071903	2.0907	1.4584	0.64504	0.5917	1.4586	0.44771	19.455	1.7951	0.75416	5.4424e-06	0.071894	3.4714e-07	0.49964
BB00	7.63205	-4.65971	4.65642	-0.586801	-2.97503	-3.15517	-9.18364	1.0256	6.78036	-5.33371	-2.69199	3.51097	-0.0591062	2.23221	2.00667	1.09934		BB00	57.886	21.461	21.44	0.31624	8.6911	9.793	83.915	0.99672	45.629	28.193	7.1187	12.146	0.0011546	4.8671	3.9237	1.1584
BB01	2.23618	1.70269	-2.08714	8.99505	-6.60502	-1.77542	-9.64422	2.04813	-7.29047	-2.21905	-7.64416	1.91749	-1.91846	6.34	-3.67844	9.26915		BB01	4.7976	2.7305	4.1302	80.192	42.822	2.9697	91.992	3.9873	52.27	4.7121	57.603	3.4897	3.4854	39.627	13.124	85.212
BB17	-0.855938	0.407474	-1.50253	1.66827	0.785276	0.577729	-0.787304	1.67443	-1.21677	0.54053	-0.20345	0.598847	-0.658221	-0.000727423	-0.944747	-2.06605		BB17	0.41271	0.041193	1.568	2.2536	0.34663	0.14815	0.34917	2.215	0.94852	0.13002	9.8331e-06	0.15877	0.19332	5.7372e-27	0.50229	3.3723
BB02	2.84389	3.53029	0.556132	9.25926	-3.41789	-2.59933	-9.27867	-1.35315	-3.57533	-1.55894	-3.98716	3.53557	-4.29903	0.428776	-4.03314	5.60024		BB02	7.7846	12.064	0.24408	84.89	11.21	6.4232	84.869	1.6528	12.297	2.2534	15.406	12.106	17.91	0.1348	15.71	30.829
BB03	-0.63669	1.86215	1.2092	0.713822	-0.901124	-0.495408	-1.54882	-0.000979337	-0.876096	0.965567	-0.622912	-0.511194	-0.497938	-0.165816	-1.26106	1.55666		BB03	0.22863	2.9541	1.1192	0.32547	0.51995	0.10927	1.9437	3.8623e-27	0.49221	0.68518	0.21921	0.11676	0.11096	8.92e-07	1.1686	2.0366
BB11	0.172157	-1.04599	0.539258	-0.00226426	1.62614	-2.23996	0.884655	-1.88918	-0.196021	-0.707805	0.947098	-1.79367	1.15037	-0.60194	1.48284	-0.342297		BB11	3.5249e-27	0.70073	0.12903	2.6664e-28	2.1416	4.0644	0.54292	2.7328	1.0074e-05	0.28162	0.62187	2.464	0.97128	0.16124	1.7371	0.029053
BB16	-1.57561	-3.18973	-2.50759	-2.85471	3.47551	3.10207	1.67852	2.8202	-1.14424	-3.01088	-2.44094	0.679379	1.84413	-0.122327	0.898546	-1.96979		BB16	2.1161	9.2711	5.6091	7.4261	11.399	9.0305	2.5125	7.375	1.0356	8.3254	5.3784	0.31975	3.0324	1.6718e-06	0.61789	3.4366
BB04	3.78075	-8.14902	1.30666	-9.21592	5.95687	-3.37387	5.6008	-3.23051	6.76746	-1.45727	3.02707	-6.32326	3.53386	-3.56895	4.43031	-9.59164		BB04	13.963	65.39	1.5782	83.869	34.944	11.025	30.931	10.067	45.204	1.9886	8.9019	39.241	12.169	12.343	19.221	90.951
BB05	0.942243	1.96578	1.21366	-0.579197	-0.633458	1.00058	-1.50959	-0.708055	-0.00211355	-0.57735	-0.279836	-1.00208	-1.00233	1.00062	-1.4155	-0.576935		BB05	0.4988	3.0527	0.94244	0.084269	0.10048	0.56294	1.459	0.1255	2.8636e-28	0.08321	5.1055e-06	0.44691	0.44728	0.56297	1.1273	0.082974
BB07	-1.28599	-9.23111	-2.64311	-11.7166	10.3989	-5.96923	6.59826	-7.6006	6.53183	1.93299	5.42589	-9.23375	8.32513	-8.41657	5.27448	-12.4319		BB07	1.5139	83.834	6.6576	135.6	107.2	34.853	42.976	56.642	42.029	3.5476	28.942	83.904	68.555	69.623	27.292	152.86
BB08	-0.00138805	-1.13536	-0.334044	-1.4161	0.57735	-1.00109	1.14684	-1.63423	0.575766	0.000460115	1.96368	-0.708846	-0.303622	-0.707983	1.88756	-1.66685		BB08	1.2885e-27	0.57333	2.2429e-07	1.1286	0.083175	0.44561	0.84122	1.5025	0.082269	1.706e-27	3.0456	0.12608	3.5186e-06	0.12547	2.7276	1.7778
BB10	-0.478236	-1.52297	0.393868	-1.07523	2.49854	-1.11501	0.971198	0.204131	1.4674	-0.545965	-0.748815	-1.15336	-0.393789	0.196123	1.97723	-1.39397		BB10	0.14703	2.0005	0.087022	0.95621	5.8045	1.0277	0.79195	0.010249	1.8913	0.20679	0.43043	1.1002	0.088103	0.0094606	3.5618	1.6922
BB12	-0.401914	7.02391	-0.290871	1.30829	-2.75232	-2.73081	-4.43526	-2.20486	2.15785	1.36638	-2.49134	2.66723	-4.25547	2.36895	-3.31667	-2.95537		BB12	0.072336	48.094	0.021311	1.4138	6.6583	6.6061	18.339	4.1426	4.1522	1.569	5.4992	6.508	16.632	5.0645	9.8732	7.8822
BB13	-0.560327	2.08613	0.377965	0.665868	-0.201191	-0.786687	-1.46487	0.731219	-1.04733	0.495071	0.490526	0.183623	-1.2296	0.707987	-2.3609	0.166226		BB13	0.14008	3.7076	0.035557	0.2488	6.2978e-07	0.34834	1.6435	0.30051	0.703	0.1091	0.10611	0	1.0509	0.28172	4.5151	2.1362e-06
BB14	-0.00188068	-0.0013424	0.853545	0.406942	0.853549	-0.729103	-1.60906	0.688614	1.89064	-0.20822	-0.6918	0.653597	-0.00253092	-1.07079	-0.77607	-1.14734		BB14	6.5685e-27	2.9626e-27	0.40957	0.041003	0.40957	0.23646	1.9028	0.21053	2.8942	1.814e-29	0.21355	0.18925	2.1638e-29	0.64518	0.26789	0.84211
BB15	-2.89882	2.17575	-0.547829	0.11761	-1.61161	3.05888	-3.82427	-0.870692	-0.403719	1.40241	-0.746729	-1.58061	-0.25959	4.6993	-2.24478	-0.231462		BB15	7.5846	4.2481	0.16905	4.3418e-31	2.1468	8.7223	13.6	0.52674	0.073271	1.676	0.38829	2.0656	0.017432	21.173	4.3898	0.013155
BB20	-1.41497	-1.00039	-1.00024	-1.41497	-1.00024	-1.00022	-1.41484	-1.00025	-1.00069	-1.41421	-1.41528	-1.00054	-1.00064	-1.00023	-1.00023	4.20751		BB20	0.50093	9.9844e-08	2.489e-08	0.50093	2.5096e-08	2.1001e-08	0.50078	2.8053e-08	3.7163e-07	0.49988	0.50138	2.1233e-07	3.1942e-07	2.3974e-08	2.3093e-08	16.058
IC01	0.576772	-1.00039	-1.00024	-1.00047	-1.00024	-1.00022	2.12132	-1.00025	-1.00069	-0.999939	-1.00069	-0.000651711	-1.00064	-1.00023	1.34181	0.57787		IC01	1.2843e-26	9.9844e-08	2.489e-08	1.5955e-07	2.5096e-08	2.1001e-08	3.1244	2.8053e-08	3.7163e-07	1.4345e-25	3.9214e-07	9.6722e-30	3.1942e-07	2.3974e-08	0.8	1.725e-07
IC02	NaN	NaN	NaN	1.41384	NaN	NaN	NaN	NaN	NaN	NaN	NaN	NaN	NaN	NaN	NaN	2.00096		IC02	NaN	NaN	NaN	0.49933	NaN	NaN	NaN	NaN	NaN	NaN	NaN	NaN	NaN	NaN	NaN	2.2525
IC03	NaN	NaN	NaN	NaN	NaN	NaN	0.999722	NaN	NaN	NaN	NaN	NaN	NaN	NaN	NaN	NaN		IC03	NaN	NaN	NaN	NaN	NaN	NaN	1.2665e-29	NaN	NaN	NaN	NaN	NaN	NaN	NaN	NaN	NaN
IC04	-1.00047	-1.00039	-1.00024	-1.00047	-1.00024	-0.000204958	2.3335	-1.00025	-1.00069	0.000173779	-1.00069	-1.00054	-1.00064	-1.00023	-1.00023	-0.99982		IC04	1.6032e-07	9.9844e-08	2.489e-08	1.5955e-07	2.5096e-08	8.9646e-32	4	2.8053e-08	3.7163e-07	1.155e-26	3.9214e-07	2.1233e-07	3.1942e-07	2.3974e-08	2.3093e-08	8.3067e-26
IC05	-1.41497	-1.41488	-1.41466	-1.41497	1.41466	-1.41462	3.84075	-1.41469	-0.578538	-1.41421	-1.41528	-1.41508	-0.00113058	-1.41465	-1.41464	-1.41404		IC05	0.50093	0.50079	0.50047	0.50093	1.1255	0.50043	13.157	0.5005	1.1152e-06	0.49988	0.50138	0.50108	2.7681e-29	0.50046	0.50046	0.49964
IC06	-2.00134	-0.817658	-1.34252	-2.00133	-0.817273	-0.37854	4.23204	-0.447776	-2.00183	-2.23648	-1.34346	-2.00154	-2.0017	1.38759	1.80887	-1.13373		IC06	2.2536	0.16746	0.80126	2.2536	0.16714	1.4713e-07	16.505	1.4036e-07	2.255	3.201	0.80301	2.2542	2.2547	1.232	2.4037	0.57095
IC07	NaN	NaN	NaN	NaN	NaN	NaN	NaN	NaN	NaN	NaN	NaN	NaN	NaN	NaN	NaN	NaN		IC07	NaN	NaN	NaN	NaN	NaN	NaN	NaN	NaN	NaN	NaN	NaN	NaN	NaN	NaN	NaN	NaN
OP01	NaN	NaN	NaN	NaN	NaN	NaN	NaN	NaN	NaN	NaN	NaN	NaN	NaN	NaN	NaN	NaN		OP01	NaN	NaN	NaN	NaN	NaN	NaN	NaN	NaN	NaN	NaN	NaN	NaN	NaN	NaN	NaN	NaN
OP02	NaN	NaN	NaN	NaN	NaN	NaN	NaN	NaN	NaN	NaN	NaN	NaN	NaN	NaN	NaN	NaN		OP02	NaN	NaN	NaN	NaN	NaN	NaN	NaN	NaN	NaN	NaN	NaN	NaN	NaN	NaN	NaN	NaN
OP03	NaN	NaN	NaN	NaN	NaN	NaN	NaN	NaN	NaN	NaN	NaN	NaN	NaN	NaN	NaN	NaN		OP03	NaN	NaN	NaN	NaN	NaN	NaN	NaN	NaN	NaN	NaN	NaN	NaN	NaN	NaN	NaN	NaN
OP04	NaN	NaN	NaN	NaN	NaN	NaN	NaN	NaN	NaN	NaN	NaN	NaN	NaN	NaN	NaN	NaN		OP04	NaN	NaN	NaN	NaN	NaN	NaN	NaN	NaN	NaN	NaN	NaN	NaN	NaN	NaN	NaN	NaN
OP05	NaN	NaN	NaN	NaN	NaN	NaN	NaN	NaN	NaN	NaN	NaN	NaN	NaN	NaN	NaN	NaN		OP05	NaN	NaN	NaN	NaN	NaN	NaN	NaN	NaN	NaN	NaN	NaN	NaN	NaN	NaN	NaN	NaN
OP06	NaN	NaN	NaN	NaN	NaN	NaN	NaN	NaN	NaN	NaN	NaN	NaN	NaN	NaN	NaN	NaN		OP06	NaN	NaN	NaN	NaN	NaN	NaN	NaN	NaN	NaN	NaN	NaN	NaN	NaN	NaN	NaN	NaN
OP07	NaN	NaN	NaN	NaN	NaN	NaN	NaN	NaN	NaN	NaN	NaN	NaN	NaN	NaN	NaN	NaN		OP07	NaN	NaN	NaN	NaN	NaN	NaN	NaN	NaN	NaN	NaN	NaN	NaN	NaN	NaN	NaN	NaN
OP08	NaN	NaN	NaN	NaN	NaN	NaN	NaN	NaN	NaN	NaN	NaN	NaN	NaN	NaN	NaN	NaN		OP08	NaN	NaN	NaN	NaN	NaN	NaN	NaN	NaN	NaN	NaN	NaN	NaN	NaN	NaN	NaN	NaN
OP09	NaN	NaN	NaN	NaN	NaN	NaN	NaN	NaN	NaN	NaN	NaN	NaN	NaN	NaN	NaN	NaN		OP09	NaN	NaN	NaN	NaN	NaN	NaN	NaN	NaN	NaN	NaN	NaN	NaN	NaN	NaN	NaN	NaN
OP10	NaN	NaN	NaN	NaN	NaN	0.999928	NaN	NaN	NaN	NaN	NaN	NaN	NaN	NaN	NaN	1.0003		OP10	NaN	NaN	NaN	NaN	NaN	2.8354e-29	NaN	NaN	NaN	NaN	NaN	NaN	NaN	NaN	NaN	5.7487e-08
OP11	NaN	NaN	1.41421	NaN	NaN	NaN	NaN	NaN	NaN	NaN	0.999437	NaN	NaN	NaN	NaN	1.0003		OP11	NaN	NaN	0.49984	NaN	NaN	NaN	NaN	NaN	NaN	NaN	1.0341e-32	NaN	NaN	NaN	NaN	5.7487e-08
OP12	-1.00047	1.41399	NaN	-1.00047	NaN	0.999928	-0.000471719	NaN	NaN	1.00049	-0.000885655	NaN	NaN	NaN	NaN	-0.99982		OP12	1.6032e-07	0.49953	NaN	1.5955e-07	NaN	2.8354e-29	2.2782e-25	NaN	NaN	0.25037	6.5388e-29	NaN	NaN	NaN	NaN	8.3067e-26
OP13	NaN	NaN	NaN	NaN	NaN	NaN	NaN	NaN	NaN	NaN	NaN	NaN	NaN	NaN	NaN	NaN		OP13	NaN	NaN	NaN	NaN	NaN	NaN	NaN	NaN	NaN	NaN	NaN	NaN	NaN	NaN	NaN	NaN
OP14	NaN	NaN	NaN	NaN	NaN	NaN	NaN	NaN	NaN	NaN	NaN	NaN	NaN	NaN	NaN	NaN		OP14	NaN	NaN	NaN	NaN	NaN	NaN	NaN	NaN	NaN	NaN	NaN	NaN	NaN	NaN	NaN	NaN
OP15	-1.00047	-1.00039	-1.00024	0.576774	-1.00024	-1.00022	-1.00039	-1.00025	2.71386	-0.999939	-1.00069	-1.00054	-1.00064	-1.00023	-1.00023	-0.99982		OP15	1.6032e-07	9.9844e-08	2.489e-08	1.9675e-27	2.5096e-08	2.1001e-08	1.1125e-07	2.8053e-08	5.8182	1.4345e-25	3.9214e-07	2.1233e-07	3.1942e-07	2.3974e-08	2.3093e-08	8.3067e-26
OP16	NaN	NaN	NaN	NaN	NaN	NaN	NaN	NaN	NaN	NaN	NaN	NaN	NaN	NaN	NaN	NaN		OP16	NaN	NaN	NaN	NaN	NaN	NaN	NaN	NaN	NaN	NaN	NaN	NaN	NaN	NaN	NaN	NaN
OP17	NaN	NaN	NaN	NaN	NaN	NaN	NaN	NaN	NaN	NaN	NaN	NaN	NaN	NaN	NaN	NaN		OP17	NaN	NaN	NaN	NaN	NaN	NaN	NaN	NaN	NaN	NaN	NaN	NaN	NaN	NaN	NaN	NaN
OP18	NaN	NaN	NaN	NaN	NaN	NaN	NaN	0.999916	NaN	NaN	NaN	NaN	NaN	NaN	NaN	NaN		OP18	NaN	NaN	NaN	NaN	NaN	NaN	NaN	2.486e-29	NaN	NaN	NaN	NaN	NaN	NaN	NaN	NaN
OP19	-1.00047	-0.0004469	-1.00024	-1.00047	-1.00024	-1.00022	-1.00039	-1.00025	-1.00069	-0.999939	-1.00069	3.64089	-1.00064	-1.00023	-1.00023	-0.99982		OP19	1.6032e-07	2.2676e-29	2.489e-08	1.5955e-07	2.5096e-08	2.1001e-08	1.1125e-07	2.8053e-08	3.7163e-07	1.4345e-25	3.9214e-07	11.547	3.1942e-07	2.3974e-08	2.3093e-08	8.3067e-26
OP20	-1.41497	3.30319	-1.41466	-0.000799041	-1.41466	1.41462	-1.73292	-0.577785	-1.41529	0.378452	-1.73346	-0.000921801	-1.41521	0.447041	-1.41464	-0.446811		OP20	0.50093	9.4074	0.50047	1.3897e-30	0.50048	1.1254	1.3351	8.4187e-08	0.50137	1.0576e-07	1.3363	4.155e-26	0.50127	9.3784e-30	0.50046	1.7091e-29
OP21	-1.41497	-1.00039	-1.00024	-0.000799041	-1.00024	-1.41462	0.815952	-1.00025	-1.41529	-1.41421	-1.41528	-1.00054	-0.578452	4.03048	-1.41464	-1.41404		OP21	0.50093	9.9844e-08	2.489e-08	1.3897e-30	2.5096e-08	0.50043	0.16611	2.8053e-08	0.50137	0.49988	0.50138	2.1233e-07	9.5853e-07	14.49	0.50046	0.49964
OP22	-1.41497	-1.41488	-1.41466	-1.41497	-1.41466	-0.000289897	-0.578024	1	-0.00121951	-0.577244	-1.41528	-1.41508	-1.41521	-1.41465	-1.41464	3.58308		OP22	0.50093	0.50079	0.50047	0.50093	0.50048	3.5869e-31	3.3382e-07	0.24983	2.6023e-26	1.7099e-26	0.50138	0.50108	0.50127	0.50046	0.50046	11.284
OP23	NaN	NaN	NaN	NaN	NaN	NaN	NaN	NaN	NaN	NaN	NaN	NaN	NaN	NaN	NaN	NaN		OP23	NaN	NaN	NaN	NaN	NaN	NaN	NaN	NaN	NaN	NaN	NaN	NaN	NaN	NaN	NaN	NaN
OP24	NaN	NaN	NaN	NaN	NaN	NaN	NaN	0.999916	NaN	NaN	NaN	NaN	NaN	NaN	NaN	NaN		OP24	NaN	NaN	NaN	NaN	NaN	NaN	NaN	2.486e-29	NaN	NaN	NaN	NaN	NaN	NaN	NaN	NaN
OP25	NaN	NaN	NaN	NaN	NaN	NaN	NaN	NaN	NaN	NaN	NaN	NaN	NaN	NaN	NaN	NaN		OP25	NaN	NaN	NaN	NaN	NaN	NaN	NaN	NaN	NaN	NaN	NaN	NaN	NaN	NaN	NaN	NaN
OP26	NaN	NaN	NaN	NaN	NaN	0.999928	NaN	NaN	NaN	NaN	NaN	NaN	NaN	NaN	NaN	NaN		OP26	NaN	NaN	NaN	NaN	NaN	2.8354e-29	NaN	NaN	NaN	NaN	NaN	NaN	NaN	NaN	NaN	NaN
OP27	NaN	NaN	NaN	NaN	NaN	NaN	NaN	NaN	NaN	NaN	NaN	NaN	NaN	NaN	NaN	NaN		OP27	NaN	NaN	NaN	NaN	NaN	NaN	NaN	NaN	NaN	NaN	NaN	NaN	NaN	NaN	NaN	NaN
OP28	NaN	NaN	NaN	NaN	NaN	NaN	NaN	NaN	NaN	NaN	NaN	NaN	NaN	NaN	NaN	NaN		OP28	NaN	NaN	NaN	NaN	NaN	NaN	NaN	NaN	NaN	NaN	NaN	NaN	NaN	NaN	NaN	NaN
OP29	NaN	NaN	NaN	NaN	NaN	NaN	NaN	NaN	NaN	NaN	NaN	NaN	NaN	NaN	NaN	NaN		OP29	NaN	NaN	NaN	NaN	NaN	NaN	NaN	NaN	NaN	NaN	NaN	NaN	NaN	NaN	NaN	NaN
OP30	NaN	NaN	NaN	NaN	NaN	NaN	NaN	NaN	NaN	NaN	NaN	NaN	NaN	NaN	NaN	NaN		OP30	NaN	NaN	NaN	NaN	NaN	NaN	NaN	NaN	NaN	NaN	NaN	NaN	NaN	NaN	NaN	NaN
OP31	NaN	NaN	NaN	NaN	NaN	NaN	NaN	NaN	NaN	NaN	NaN	NaN	NaN	NaN	NaN	NaN		OP31	NaN	NaN	NaN	NaN	NaN	NaN	NaN	NaN	NaN	NaN	NaN	NaN	NaN	NaN	NaN	NaN
OPS1	NaN	1.41399	NaN	1.41384	NaN	NaN	NaN	NaN	NaN	1.00018	NaN	NaN	NaN	NaN	NaN	NaN		OPS1	NaN	0.49953	NaN	0.49933	NaN	NaN	NaN	NaN	NaN	1.5098e-08	NaN	NaN	NaN	NaN	NaN	NaN
OP1S	-1.41497	-1.00039	-1.00024	-1.41497	-1.00024	-1.41462	-1.41484	-1.00025	-1.41529	-1.41421	-1.41528	-1.00054	-1.41521	-1.00023	4.54445	-1.41404		OP1S	0.50093	9.9844e-08	2.489e-08	0.50093	2.5096e-08	0.50043	0.50078	2.8053e-08	0.50137	0.49988	0.50138	2.1233e-07	0.50127	2.3974e-08	18.967	0.49964
AAS1	NaN	NaN	NaN	NaN	NaN	NaN	NaN	NaN	NaN	NaN	NaN	NaN	NaN	NaN	NaN	1.0003		AAS1	NaN	NaN	NaN	NaN	NaN	NaN	NaN	NaN	NaN	NaN	NaN	NaN	NaN	NaN	NaN	5.7487e-08
AB1S	-1.00047	-1.00039	2.88894	-1.00047	-0.000224052	-1.00022	0.576869	-1.00025	-1.00069	-0.999939	-1.00069	-1.00054	-1.00064	-1.00023	-1.00023	-0.99982		AB1S	1.6032e-07	9.9844e-08	6.76	1.5955e-07	2e-33	2.1001e-08	2.168e-25	2.8053e-08	3.7163e-07	1.4345e-25	3.9214e-07	2.1233e-07	3.1942e-07	2.3974e-08	2.3093e-08	8.3067e-26
AB2S	NaN	NaN	NaN	NaN	NaN	NaN	1.4139	NaN	NaN	NaN	0.999437	NaN	NaN	NaN	NaN	1.0003		AB2S	NaN	NaN	NaN	NaN	NaN	NaN	0.49944	NaN	NaN	NaN	1.0341e-32	NaN	NaN	NaN	NaN	5.7487e-08
BB1S	-1.41497	-1.41488	-1.41466	-1.41497	-1.41466	-1.41462	-1.41484	-1.41469	-1.41529	-1.41421	4.85529	-1.41508	-1.41521	-1.41465	-1.41464	-1.41404		BB1S	0.50093	0.50079	0.50047	0.50093	0.50048	0.50043	0.50078	0.5005	0.50137	0.49988	21.859	0.50108	0.50127	0.50046	0.50046	0.49964
BB2S	-1.73309	-1.73301	-1.00063	-2.00133	-1.73274	-1.73268	-1.34276	-1.73278	-1.7335	-2.00025	6.27647	-1.73325	-1.00141	-1.73272	-1.73271	-2		BB2S	1.3355	1.3352	0.25047	2.2536	1.3346	1.3345	0.80178	1.3347	1.3364	2.2504	37.699	1.3358	0.25127	1.3346	1.3345	2.2496
BBS1	1.54271	-2.29935	1.51177	-1.03366	-3.7773	-4.2488	-4.60808	-3.64392	-1.13955	-4.69619	12.1602	-2.84353	-4.03315	-4.12918	-3.77705	-3.53438		BBS1	1.9662	4.37	1.8509	0.74266	12.541	16.102	19.429	11.567	0.90282	20.095	146.21	6.8904	14.51	15.104	12.539	11.142
ZZ01	NaN	NaN	NaN	NaN	NaN	NaN	NaN	NaN	NaN	NaN	NaN	NaN	NaN	2.00031	NaN	NaN		ZZ01	NaN	NaN	NaN	NaN	NaN	NaN	NaN	NaN	NaN	NaN	NaN	NaN	NaN	2.2505	NaN	NaN
ZZ02	NaN	NaN	NaN	NaN	NaN	NaN	NaN	NaN	NaN	NaN	NaN	NaN	NaN	NaN	NaN	NaN		ZZ02	NaN	NaN	NaN	NaN	NaN	NaN	NaN	NaN	NaN	NaN	NaN	NaN	NaN	NaN	NaN	NaN
ZZ1S	-3.003	-2.83111	-2.83066	-3.003	-0.535709	-2.33529	9.64144	-2.64775	-2.83188	-2.31068	-3.16624	-2.83147	-1.73548	-2.83062	-0.535661	-3.16342		ZZ1S	7.1261	6.1372	6.135	7.126	0.071905	4.007	91.274	5.1509	6.141	4.0876	8.1214	6.139	2.0925	6.1348	0.071886	8.1054
ZZ2S	-2.00134	-2.00126	-2.00095	-2.00133	-0.000448316	-2.00087	5.58432	-1.73278	-2.00183	-2.23648	-2.00175	-2.00154	-2.0017	-2.00093	2.52656	-2.2362		ZZ2S	2.2536	2.2533	2.2524	2.2536	3.203e-32	2.2522	29.605	1.3347	2.255	3.201	2.2549	2.2542	2.2547	2.2523	5.2753	3.2
ZZS1	-2.45145	0.300725	-2.2373	-2.45145	-2.23731	-2.45091	-2.83063	-2.23738	-2.4521	7.7427	-1.26768	1.21236	-2.45191	-2.45101	-2.45098	-2.64623		ZZS1	4.174	6.3685e-27	3.2038	4.174	3.2038	4.1717	6.1351	3.204	4.1766	58.273	0.90489	0.93995	4.1759	4.1721	4.172	5.1443
ZZS2	-1.00047	0.57694	-1.00024	-1.00047	-1.00024	-0.000204958	-1.41484	-1.00025	-1.00069	3.71506	-1.41528	-1.00054	-1.00064	-1.00023	-1.00023	-1.41404		ZZS2	1.6032e-07	1.8433e-29	2.489e-08	1.5955e-07	2.5096e-08	8.9646e-32	0.50078	2.8053e-08	3.7163e-07	12.226	0.50138	2.1233e-07	3.1942e-07	2.3974e-08	2.3093e-08	0.49964
NANT	-2.5041	0.596906	-0.622112	-2.53153	-0.0383261	3.63432	5.41878	-0.37273	-4.91761	-2.91562	-1.95452	-1.20824	-0.451375	-2.32701	0.995958	6.60434		NANT	6.1195	0.31906	0.34773	6.2561	3.6377e-05	12.992	29.083	0.1152	23.856	8.3314	3.7068	1.3831	0.17703	5.2639	0.93054	43.267

## Sheet: S3 C  RNA_data
Table S3 C: Observed counts in NtC classes and 16 sequences of dinucleotides for non-redundant set of RNA dinucleotides
All RNA	56985
Number in NtC	21165	80	806	1830	8525	230	1859	385	513	488	240	95	616	105	43	0	0	189	1023	4	0	23	6	13	31	54	3	8	0	1	0	0	1	2	3	0	17	6	0	0	0	0	2	0	211	86	30	34	7
CANA	AAA	AAA	AAA	AAA	AAA	AAA	AAw	AAw	AAw	AAw	AAw	AAu	AAu	AAu	A-B	A-B	A-B	A-B	A-B	B-A	B-A	B-A	B-A	B-A	B-A	B-A	B-A	BBB	BBB	BBw	BBw	BBw	BBw	BBw	B12	BB12	BB2	BB2	miB	miB	miB	miB	miB	miB	ICL	ICL	ICL	ICL	ICL
NtC	AA00	AA02	AA03	AA04	AA08	AA09	AA01	AA05	AA06	AA10	AA11	AA07	AA12	AA13	AB01	AB02	AB03	AB04	AB05	BA01	BA05	BA08	BA09	BA10	BA13	BA16	BA17	BB00	BB01	BB17	BB02	BB03	BB11	BB16	BB04	BB05	BB07	BB08	BB10	BB12	BB13	BB14	BB15	BB20	IC01	IC02	IC03	IC04	IC05
AA	973	22	37	153	680	123	84	28	31	36	18	6	18	4	1	0	0	9	45	0	0	3	0	1	8	7	0	6	0	0	0	0	0	0	0	0	1	1	0	0	0	0	0	0	37	9	1	13	0
AC	891	1	28	97	621	3	64	24	14	13	16	0	16	1	0	0	0	15	16	0	0	0	0	0	0	1	0	0	0	0	0	0	0	0	0	0	0	0	0	0	0	0	0	0	0	3	0	0	0
AG	1066	26	33	165	756	17	155	151	29	25	17	6	5	0	6	0	0	4	40	0	0	2	0	0	0	4	1	0	0	1	0	0	0	0	0	0	0	0	0	0	0	0	0	0	18	0	2	5	0
AU	742	0	20	70	361	4	57	18	10	13	7	2	25	0	5	0	0	9	64	0	0	0	0	0	1	5	1	0	0	0	0	0	0	0	0	0	0	0	0	0	0	0	0	0	0	1	0	0	0
CA	974	0	32	74	296	8	105	19	20	29	15	9	16	27	3	0	0	8	64	0	0	1	0	1	0	0	0	0	0	0	0	0	0	0	1	0	0	0	0	0	0	0	0	0	14	12	2	0	0
CC	2476	2	122	132	607	5	128	6	32	37	16	2	36	0	1	0	0	4	54	0	0	0	0	0	3	0	0	2	0	0	0	0	0	0	0	0	0	0	0	0	0	0	1	0	10	0	0	0	0
CG	1814	0	53	145	533	9	262	67	55	76	17	1	33	0	2	0	0	7	92	0	0	0	0	2	0	1	0	0	0	0	0	0	0	0	0	0	0	0	0	0	0	0	0	0	9	5	0	3	0
CU	1414	0	51	118	369	4	78	9	26	12	21	0	17	0	2	0	0	20	110	0	0	3	4	0	2	5	0	0	0	0	0	0	0	0	0	0	0	0	0	0	0	0	0	0	11	5	0	2	0
GA	1034	24	56	76	404	24	105	5	25	10	4	42	40	53	1	0	0	14	33	1	0	5	0	1	1	8	1	0	0	0	0	0	0	2	0	0	6	5	0	0	0	0	0	0	53	13	3	1	0
GC	2093	2	70	132	888	1	109	9	42	35	15	0	31	0	3	0	0	6	36	0	0	7	0	0	4	7	0	0	0	0	0	0	0	0	0	0	0	0	0	0	0	0	0	0	0	3	0	0	0
GG	2720	0	114	226	1081	5	362	19	106	94	45	5	32	0	10	0	0	7	132	1	0	1	0	3	0	2	0	0	0	0	0	0	0	0	0	0	5	0	0	0	0	0	0	0	11	1	2	1	5
GU	1365	3	38	91	595	8	45	2	24	13	10	4	45	12	2	0	0	25	64	2	0	1	0	0	4	1	0	0	0	0	0	0	0	0	1	0	4	0	0	0	0	0	0	0	3	4	4	0	2
UA	610	0	26	60	224	6	29	6	6	5	0	16	68	4	0	0	0	19	41	0	0	0	0	1	0	0	0	0	0	0	0	0	0	0	1	0	1	0	0	0	0	0	1	0	25	16	4	5	0
UC	1033	0	57	90	367	4	81	0	36	23	7	2	46	2	0	0	0	9	32	0	0	0	0	2	4	10	0	0	0	0	0	0	0	0	0	0	0	0	0	0	0	0	0	0	1	5	3	4	0
UG	1164	0	39	130	400	7	155	19	46	52	24	0	115	2	4	0	0	18	139	0	0	0	0	0	2	2	0	0	0	0	0	0	1	0	0	0	0	0	0	0	0	0	0	0	17	1	5	0	0
UU	796	0	30	71	343	2	40	3	11	15	8	0	73	0	3	0	0	15	61	0	0	0	2	2	2	1	0	0	0	0	0	0	0	0	0	0	0	0	0	0	0	0	0	0	2	8	4	0	0
Number of expected	total count in NtC * (total count in a sequence/number of all steps(56 985))
	AA00	AA02	AA03	AA04	AA08	AA09	AA01	AA05	AA06	AA10	AA11	AA07	AA12	AA13	AB01	AB02	AB03	AB04	AB05	BA01	BA05	BA08	BA09	BA10	BA13	BA16	BA17	BB00	BB01	BB17	BB02	BB03	BB11	BB16	BB04	BB05	BB07	BB08	BB10	BB12	BB13	BB14	BB15	BB20	IC01	IC02	IC03	IC04	IC05
AA	1510.91	5.71098	57.5381	130.639	608.576	16.4191	132.709	27.4841	36.6216	34.837	17.1329	6.78178	43.9745	7.49566	3.06965	0	0	13.4922	73.0291	0.285549	0	1.64191	0.428323	0.928034	2.213	3.85491	0.214162	0.571098	0	0.0713872	0	0	0.0713872	0.142774	0.214162	0	1.21358	0.428323	0	0	0	0	0.142774	0	15.0627	6.1393	2.14162	2.42717	0.49971
AC	1036.24	3.91682	39.462	89.5973	417.386	11.2609	91.0171	18.8497	25.1166	23.8926	11.7505	4.65122	30.1595	5.14083	2.10529	0	0	9.25349	50.0863	0.195841	0	1.12609	0.293762	0.636483	1.51777	2.64385	0.146881	0.391682	0	0.0489603	0	0	0.0489603	0.0979205	0.146881	0	0.832324	0.293762	0	0	0	0	0.0979205	0	10.3306	4.21058	1.46881	1.66465	0.342722
AG	1557.34	5.88646	59.3061	134.653	627.276	16.9236	136.787	28.3286	37.7469	35.9074	17.6594	6.99017	45.3258	7.72598	3.16397	0	0	13.9068	75.2731	0.294323	0	1.69236	0.441485	0.95655	2.281	3.97336	0.220742	0.588646	0	0.0735808	0	0	0.0735808	0.147162	0.220742	0	1.25087	0.441485	0	0	0	0	0.147162	0	15.5255	6.32795	2.20742	2.50175	0.515065
AU	942.276	3.56164	35.8835	81.4725	379.537	10.2397	82.7636	17.1404	22.839	21.726	10.6849	4.22945	27.4246	4.67465	1.91438	0	0	8.41437	45.5445	0.178082	0	1.02397	0.267123	0.578766	1.38014	2.40411	0.133561	0.356164	0	0.0445205	0	0	0.0445205	0.089041	0.133561	0	0.756848	0.267123	0	0	0	0	0.089041	0	9.39382	3.82876	1.33561	1.5137	0.311643
CA	1019.16	3.85224	38.8113	88.12	410.505	11.0752	89.5165	18.5389	24.7025	23.4987	11.5567	4.57454	29.6623	5.05607	2.07058	0	0	9.10092	49.2605	0.192612	0	1.10752	0.288918	0.625989	1.49274	2.60026	0.144459	0.385224	0	0.048153	0	0	0.048153	0.096306	0.144459	0	0.818601	0.288918	0	0	0	0	0.096306	0	10.1603	4.14116	1.44459	1.6372	0.337071
CC	1567.74	5.92577	59.7021	135.552	631.465	17.0366	137.7	28.5178	37.999	36.1472	17.7773	7.03685	45.6284	7.77757	3.1851	0	0	13.9996	75.7758	0.296288	0	1.70366	0.444433	0.962938	2.29624	3.99989	0.222216	0.592577	0	0.0740721	0	0	0.0740721	0.148144	0.222216	0	1.25923	0.444433	0	0	0	0	0.148144	0	15.6292	6.3702	2.22216	2.51845	0.518505
CG	1505.34	5.68992	57.3259	130.157	606.332	16.3585	132.219	27.3827	36.4866	34.7085	17.0698	6.75678	43.8124	7.46802	3.05833	0	0	13.4424	72.7598	0.284496	0	1.63585	0.426744	0.924612	2.20484	3.84069	0.213372	0.568992	0	0.071124	0	0	0.071124	0.142248	0.213372	0	1.20911	0.426744	0	0	0	0	0.142248	0	15.0072	6.11666	2.13372	2.41822	0.497868
CU	1054.07	3.98421	40.1409	91.1387	424.567	11.4546	92.583	19.174	25.5487	24.3037	11.9526	4.73125	30.6784	5.22927	2.14151	0	0	9.41269	50.948	0.19921	0	1.14546	0.298815	0.647434	1.54388	2.68934	0.149408	0.398421	0	0.0498026	0	0	0.0498026	0.0996052	0.149408	0	0.846644	0.298815	0	0	0	0	0.0996052	0	10.5083	4.28302	1.49408	1.69329	0.348618
GA	1602.28	6.05633	61.0175	138.539	645.378	17.412	140.734	29.1461	38.8362	36.9436	18.169	7.19189	46.6337	7.94893	3.25528	0	0	14.3081	77.4453	0.302817	0	1.7412	0.454225	0.984154	2.34683	4.08802	0.227112	0.605633	0	0.0757041	0	0	0.0757041	0.151408	0.227112	0	1.28697	0.454225	0	0	0	0	0.151408	0	15.9736	6.51056	2.27112	2.57394	0.529929
GC	1576.28	5.95806	60.0274	136.291	634.906	17.1294	138.45	28.6732	38.2061	36.3442	17.8742	7.0752	45.8771	7.81995	3.20246	0	0	14.0759	76.1887	0.297903	0	1.71294	0.446854	0.968185	2.30875	4.02169	0.223427	0.595806	0	0.0744757	0	0	0.0744757	0.148951	0.223427	0	1.26609	0.446854	0	0	0	0	0.148951	0	15.7144	6.40491	2.23427	2.53218	0.52133
GG	2268.22	8.57348	86.3779	196.118	913.612	24.6488	199.226	41.2599	54.9775	52.2983	25.7205	10.181	66.0158	11.2527	4.60825	0	0	20.2549	109.633	0.428674	0	2.46488	0.643011	1.39319	3.32223	5.7871	0.321506	0.857348	0	0.107169	0	0	0.107169	0.214337	0.321506	0	1.82187	0.643011	0	0	0	0	0.214337	0	22.6126	9.2165	3.21506	3.64373	0.75018
GU	1284.72	4.85601	48.9243	111.081	517.469	13.961	112.842	23.3696	31.1392	29.6217	14.568	5.76652	37.3913	6.37352	2.61011	0	0	11.4723	62.0963	0.242801	0	1.3961	0.364201	0.789102	1.88171	3.27781	0.182101	0.485601	0	0.0607002	0	0	0.0607002	0.1214	0.182101	0	1.0319	0.364201	0	0	0	0	0.1214	0	12.8077	5.22022	1.82101	2.06381	0.424901
UA	923.705	3.49145	35.1763	79.8668	372.057	10.0379	81.1325	16.8026	22.3889	21.2978	10.4743	4.14609	26.8841	4.58252	1.87665	0	0	8.24854	44.6469	0.174572	0	1.00379	0.261858	0.56736	1.35293	2.35673	0.130929	0.349145	0	0.0436431	0	0	0.0436431	0.0872861	0.130929	0	0.741932	0.261858	0	0	0	0	0.0872861	0	9.20869	3.7533	1.30929	1.48386	0.305501
UC	995.017	3.76099	37.892	86.0326	400.78	10.8128	87.396	18.0998	24.1173	22.942	11.283	4.46618	28.9596	4.9363	2.02153	0	0	8.88534	48.0937	0.188049	0	1.08128	0.282074	0.611161	1.45738	2.53867	0.141037	0.376099	0	0.0470124	0	0	0.0470124	0.0940247	0.141037	0	0.79921	0.282074	0	0	0	0	0.0940247	0	9.91961	4.04306	1.41037	1.59842	0.329087
UG	1352.69	5.11292	51.5127	116.958	544.846	14.6997	118.812	24.6059	32.7866	31.1888	15.3388	6.0716	39.3695	6.71071	2.7482	0	0	12.0793	65.3815	0.255646	0	1.46997	0.383469	0.83085	1.98126	3.45122	0.191735	0.511292	0	0.0639116	0	0	0.0639116	0.127823	0.191735	0	1.0865	0.383469	0	0	0	0	0.127823	0	13.4853	5.49639	1.91735	2.17299	0.447381
UU	969.018	3.66272	36.9019	83.7847	390.308	10.5303	85.1124	17.6268	23.4872	22.3426	10.9882	4.34948	28.2029	4.80732	1.96871	0	0	8.65317	46.837	0.183136	0	1.05303	0.274704	0.595192	1.4193	2.47233	0.137352	0.366272	0	0.045784	0	0	0.045784	0.091568	0.137352	0	0.778328	0.274704	0	0	0	0	0.091568	0	9.66042	3.93742	1.37352	1.55666	0.320488
[truncated: 50 more columns]

## Sheet: Table S3 D  RNA NtC-seq
Table S3 D: Standardized Pearson Residuals and Chi squared for occurrences of 16 dinucleotide sequences in NtC classes (based on data from Table S3 C)
standardized Pearson residuals, all analyzed RNA structures																		chi square values
	AA	AC	AG	AU	CA	CC	CG	CU	GA	GC	GG	GU	UA	UC	UG	UU			AA	AC	AG	AU	CA	CC	CG	CU	GA	GC	GG	GU	UA	UC	UG	UU
AA00	-12.9589	-4.10228	-11.5647	-5.96258	-1.26311	19.801	6.95267	9.61706	-13.3127	11.3097	8.30604	1.94097	-9.67995	1.07036	-4.68281	-5.04178		AA00	167.31	16.598	133.2	35.198	1.5253	391.22	48.026	91.973	176.61	127.42	68.685	3.672	93.108	1.0862	21.699	25.125
AA02	3.02828	-1.34305	3.5423	-2.00079	-2.00073	-1.41421	-2.45131	-2.00141	3.28889	-1.41555	-3.0016	-0.709154	-1.73397	-2.00075	-2.23776	-2		AA02	8.0598	0.80215	11.324	2.2518	2.2516	1.1246	4.1735	2.2537	9.6472	1.1275	7.119	0.12631	1.3374	2.2517	3.2055	2.2494
AA03	-2.16845	-1.35496	-2.72568	-2.14999	-0.836174	4.64932	-0.38791	1.15908	-0.471733	0.881146	1.99398	-1.19224	-1.16579	1.96687	-1.37532	-0.857571		AA03	4.2653	1.5179	6.8688	4.0627	0.51369	20.925	0.085211	1.1097	0.14338	0.62847	3.6967	1.1758	1.0753	3.4721	1.6125	0.53965
AA04	1.32675	0.515706	1.76389	-0.908792	-1.11655	-0.244371	0.914039	1.89781	-4.35976	-0.252212	1.48286	-1.43656	-1.72429	0.306589	0.83498	-1.0552		AA04	1.6036	0.19476	2.9073	0.68256	1.0749	0.033231	0.72707	3.3391	18.41	0.036153	2.0544	1.8636	2.6849	0.052873	0.59328	0.94801
AA08	2.15091	7.00567	3.79589	-0.75531	-4.63378	-0.729355	-2.34669	-2.15366	-7.95959	7.14673	4.07968	2.53234	-6.4831	-1.32554	-5.06996	-1.86123		AA08	4.4967	48.599	14.186	0.51202	21.1	0.48803	5.358	4.4749	62.832	50.672	16.445	6.248	41.466	1.6552	25.352	3.3175
AA09	9.1527	-2.14212	0	-1.60578	-0.689442	-2.56064	-1.40402	-1.81115	1.0921	-3.77624	-3.65687	-1.28396	-1.00484	-1.80993	-1.71012	-2.49788		AA09	82.213	3.5138	0	1.7907	0.21126	5.5091	1.4489	2.4106	0.87527	12.534	12.069	1.1458	0.56917	2.4067	2.2398	4.9292
AA01	-3.37344	-2.20399	1.0722	-2.22836	1.09378	-0.619106	6.70705	-1.16945	-2.33796	-1.87644	7.04163	-5.48004	-5.02234	-0.470343	2.21	-4.06966		AA01	10.921	4.5051	1.0254	4.591	1.0422	0.31003	44.294	1.192	5.1678	3.2829	48.978	29.155	24.265	0.15363	4.6157	15.833
AA05	0.134383	0.763089	9.29317	0.169617	0	-3.89439	4.14621	-1.89637	-4.12749	-3.25317	-2.84846	-4.21051	-2.30285	-4.24979	-0.910021	-3.27811		AA05	2.2557e-30	0.3721	84.964	0	0	13.876	16.342	2.9136	15.647	9.5517	7.3932	16.081	4.3842	16.11	0.57579	9.3603
AA06	-0.731685	-1.76985	-1.10394	-2.2704	-0.748431	-0.718138	1.99947	-0.00255353	-1.76119	0.447219	4.04403	-0.951964	-3.03654	1.55794	1.46693	-2.06248		AA06	0.37199	2.5894	0.96292	4.3922	0.3585	0.35774	3.5874	3.8535e-27	2.6756	0.11215	15.719	0.66681	8.1055	2.0395	1.8328	3.5737
AA10	0.118159	-1.81661	-1.41356	-1.52655	0.836021	0.119583	3.91455	-2.0085	-3.95312	-0.121172	3.49492	-2.60438	-3.15021	0	2.31453	-1.15255		AA10	1.6383e-27	2.728	1.6514	1.8413	0.48537	4.131e-06	14.585	3.3904	14.492	3.9771e-06	11.639	6.0094	8.7237	0	4.8582	0.97529
AA11	0.168667	0.755931	-0.169385	-0.944486	0.578776	-0.342306	-0.00216336	1.56924	-2.99135	-0.524608	2.26009	-1.00471	-3.16801	-0.944397	1.44245	-0.68783		AA11	4.8525e-27	0.32089	0	0.50178	0.14888	0.029057	1.0038e-27	1.9451	7.7166	0.12263	4.5841	0.64698	8.1309	0.50169	1.6432	0.20976
AA07	-0.278016	-2.23787	-0.277565	-0.81698	1.07041	-1.66684	-2.12342	-2.23784	5.0102	-2.64747	-1.29242	-0.634744	2.68509	-0.816954	-2.45151	-2		AA07	1.9675e-07	3.2057	0	0.16686	0.6445	1.7778	3.1318	3.2056	23.687	5.1499	1.0693	0.10131	6.0567	0.16685	4.1742	2.2494
AA12	-3.31563	-2.07519	-5.67379	-0.278782	-2.07289	-1.10756	-1.26283	-2.03178	-0.75973	-1.7193	-3.45001	0.883468	4.23938	1.97688	6.1849	4.52551		AA12	10.164	3.7139	30.602	0.01943	3.705	0.99319	1.3186	3.5601	0.42507	2.5754	11.213	0.59656	17.105	3.4618	37.252	19.581
AA13	-0.905554	-1.63475	-2.82978	-2.23717	3.90048	-2.8291	-2.64787	-2.23784	5.7776	-2.83043	-3.31866	1.4136	-0.336052	-1.13464	-1.66894	-2.23628		AA13	0.36462	1.5038	6.1308	3.2032	13.862	6.1275	5.1518	3.2056	31.912	6.1341	9.1024	1.3867	5.8403e-06	0.57218	1.7833	3.2
AB01	-1.00049	-1.41497	1.00054	1.13468	0.447418	-0.999763	-0.44818	-0.000705219	-1.00139	-0.000577506	1.29115	-0.44867	-1.41564	-1.41448	0.377056	0.448285		AB01	0.25037	0.5009	0.44492	0.57222	0	0.24964	6.8579e-07	1.0661e-29	0.25128	1.7522e-29	1.0667	1.6747e-06	0.50181	0.50019	3.6717e-30	7.3469e-07
AB02	NaN	NaN	NaN	NaN	NaN	NaN	NaN	NaN	NaN	NaN	NaN	NaN	NaN	NaN	NaN	NaN		AB02	NaN	NaN	NaN	NaN	NaN	NaN	NaN	NaN	NaN	NaN	NaN	NaN	NaN	NaN	NaN	NaN
AB03	NaN	NaN	NaN	NaN	NaN	NaN	NaN	NaN	NaN	NaN	NaN	NaN	NaN	NaN	NaN	NaN		AB03	NaN	NaN	NaN	NaN	NaN	NaN	NaN	NaN	NaN	NaN	NaN	NaN	NaN	NaN	NaN	NaN
AB04	-0.854536	1.22563	-2.35956	0.242943	-0.242912	-2.35853	-1.34496	2.04599	-0.00307324	-1.79202	-2.50547	2.33595	2.11853	0	1.09545	1.22945		AB04	0.41094	1.0426	4.5097	0	0	4.5053	1.2568	3.4589	1.8212e-26	2.4591	5.3491	4.7039	3.7078	0	0.83265	1.0503
AB05	-2.59785	-4.21302	-3.28638	1.73514	1.42584	-1.94183	1.48964	4.71272	-4.22837	-3.80735	1.42586	0.173266	-0.442641	-1.80236	5.24921	1.36533		AB05	6.2756	16.722	10.192	2.6855	1.771	3.4353	1.9909	21.463	17.077	13.781	1.8521	0.0069482	0.11146	2.8551	26.814	1.6081
BA01	NaN	NaN	NaN	NaN	NaN	NaN	NaN	NaN	0.999478	NaN	0.999877	1.4136	NaN	NaN	NaN	NaN		BA01	NaN	NaN	NaN	NaN	NaN	NaN	NaN	NaN	2.8703e-26	NaN	6.3836e-25	0.49899	NaN	NaN	NaN	NaN
BA05	NaN	NaN	NaN	NaN	NaN	NaN	NaN	NaN	NaN	NaN	NaN	NaN	NaN	NaN	NaN	NaN		BA05	NaN	NaN	NaN	NaN	NaN	NaN	NaN	NaN	NaN	NaN	NaN	NaN	NaN	NaN	NaN	NaN
BA08	0.447076	-1.00045	0	-1.0001	0	-1.41405	-1.41491	0.999648	1.13282	1.66684	-0.577705	-0.000818292	-1.00091	-1.00009	-1.00048	-0.999713		BA08	2.0334e-26	1.2858e-07	0	0	0	0.49964	0.50086	0.24947	0.56957	1.7778	8.0485e-08	4.1324e-30	6.4788e-07	0	1.6979e-07	7.8394e-27
BA09	NaN	NaN	NaN	NaN	NaN	NaN	NaN	2	NaN	NaN	-1.00021	NaN	NaN	NaN	NaN	1.41503		BA09	NaN	NaN	NaN	NaN	NaN	NaN	NaN	2.2495	NaN	NaN	2.6824e-08	NaN	NaN	NaN	NaN	0.50096
BA10	-0.000173865	-1.00045	-1.00006	-1.0001	0	-0.999822	0.576816	-1.00044	-0.000820119	-1.00029	0.999836	-1.00065	-0.00113843	0.577512	-1.00048	0.57818		BA10	1.4858e-27	1.2858e-07	0	0	0	4.9202e-25	3.1554e-32	1.2427e-07	1.3318e-29	5.5553e-08	0.24975	3.3475e-07	2.0572e-26	0	1.6979e-07	4.4065e-07
BA13	1.89814	-1.41497	-1.41438	0	-1.00009	0.447876	-1.41491	-0.000705219	-0.578455	0.816208	-1.73255	0.815434	-1.00091	1.34227	-0.000824289	0.57818		BA13	2.5018	0.5009	0.50012	0	0	2.8067e-07	0.50086	1.0661e-29	1.009e-06	0.16631	1.3343	0.16566	6.4788e-07	0.80075	1.2118e-29	4.4065e-07
BA16	0.904738	-1.00108	0	1.13468	-1.73252	-2	-1.34288	0.706608	1.15349	0.904339	-1.41514	-1.00145	-1.41564	1.94381	-0.448289	-0.576852		BA16	0.36364	0.2509	0	0.57222	1.3341	2.2496	0.80198	0.12447	0.74757	0.36317	1.1267	0.2513	0.50181	2.776	8.4943e-07	2.3508e-26
BA17	NaN	NaN	1.00006	1.0001	NaN	NaN	NaN	NaN	0.999478	NaN	NaN	NaN	NaN	NaN	NaN	NaN		BA17	NaN	NaN	0	0	NaN	NaN	NaN	NaN	2.8703e-26	NaN	NaN	NaN	NaN	NaN	NaN	NaN
BB00	1.89031	NaN	-1.00006	NaN	NaN	0.577863	-1.00043	NaN	-1.00064	-1.00029	-1.00021	NaN	NaN	NaN	-1.00048	NaN		BB00	2.2867	NaN	0	NaN	NaN	1.6836e-07	1.3709e-07	NaN	3.3626e-07	5.5553e-08	2.6824e-08	NaN	NaN	NaN	1.6979e-07	NaN
BB01	NaN	NaN	NaN	NaN	NaN	NaN	NaN	NaN	NaN	NaN	NaN	NaN	NaN	NaN	NaN	NaN		BB01	NaN	NaN	NaN	NaN	NaN	NaN	NaN	NaN	NaN	NaN	NaN	NaN	NaN	NaN	NaN	NaN
BB17	NaN	NaN	1.00006	NaN	NaN	NaN	NaN	NaN	NaN	NaN	NaN	NaN	NaN	NaN	NaN	NaN		BB17	NaN	NaN	0	NaN	NaN	NaN	NaN	NaN	NaN	NaN	NaN	NaN	NaN	NaN	NaN	NaN
BB02	NaN	NaN	NaN	NaN	NaN	NaN	NaN	NaN	NaN	NaN	NaN	NaN	NaN	NaN	NaN	NaN		BB02	NaN	NaN	NaN	NaN	NaN	NaN	NaN	NaN	NaN	NaN	NaN	NaN	NaN	NaN	NaN	NaN
BB03	NaN	NaN	NaN	NaN	NaN	NaN	NaN	NaN	NaN	NaN	NaN	NaN	NaN	NaN	NaN	NaN		BB03	NaN	NaN	NaN	NaN	NaN	NaN	NaN	NaN	NaN	NaN	NaN	NaN	NaN	NaN	NaN	NaN
BB11	NaN	NaN	NaN	NaN	NaN	NaN	NaN	NaN	NaN	NaN	NaN	NaN	NaN	NaN	0.999657	NaN		BB11	NaN	NaN	NaN	NaN	NaN	NaN	NaN	NaN	NaN	NaN	NaN	NaN	NaN	NaN	3.2352e-30	NaN
BB16	NaN	NaN	NaN	NaN	NaN	NaN	NaN	NaN	1.41356	NaN	NaN	NaN	NaN	NaN	NaN	NaN		BB16	NaN	NaN	NaN	NaN	NaN	NaN	NaN	NaN	0.49896	NaN	NaN	NaN	NaN	NaN	NaN	NaN
BB04	NaN	NaN	NaN	NaN	1.00009	NaN	NaN	NaN	NaN	NaN	NaN	0.999494	0.999296	NaN	NaN	NaN		BB04	NaN	NaN	NaN	NaN	0	NaN	NaN	NaN	NaN	NaN	NaN	1.9861e-29	2.0784e-30	NaN	NaN	NaN
BB05	NaN	NaN	NaN	NaN	NaN	NaN	NaN	NaN	NaN	NaN	NaN	NaN	NaN	NaN	NaN	NaN		BB05	NaN	NaN	NaN	NaN	NaN	NaN	NaN	NaN	NaN	NaN	NaN	NaN	NaN	NaN	NaN	NaN
BB07	-0.000173865	-1.00045	-1.00006	-1.0001	-1.00009	-0.999822	-1.00043	-1.00044	1.88905	-1.00029	1.13379	1.34083	-0.00113843	-1.00009	-1.00048	-0.999713		BB07	1.4858e-27	1.2858e-07	0	0	0	4.9202e-25	1.3709e-07	1.2427e-07	2.2829	5.5553e-08	0.5711	0.79827	2.0572e-26	0	1.6979e-07	7.8394e-27
BB08	0.999938	NaN	NaN	NaN	NaN	NaN	NaN	NaN	2.23542	NaN	-1.00021	NaN	NaN	NaN	NaN	NaN		BB08	1.8275e-25	NaN	NaN	NaN	NaN	NaN	NaN	NaN	3.1972	NaN	2.6824e-08	NaN	NaN	NaN	NaN	NaN
BB10	NaN	NaN	NaN	NaN	NaN	NaN	NaN	NaN	NaN	NaN	NaN	NaN	NaN	NaN	NaN	NaN		BB10	NaN	NaN	NaN	NaN	NaN	NaN	NaN	NaN	NaN	NaN	NaN	NaN	NaN	NaN	NaN	NaN
BB12	NaN	NaN	NaN	NaN	NaN	NaN	NaN	NaN	NaN	NaN	NaN	NaN	NaN	NaN	NaN	NaN		BB12	NaN	NaN	NaN	NaN	NaN	NaN	NaN	NaN	NaN	NaN	NaN	NaN	NaN	NaN	NaN	NaN
BB13	NaN	NaN	NaN	NaN	NaN	NaN	NaN	NaN	NaN	NaN	NaN	NaN	NaN	NaN	NaN	NaN		BB13	NaN	NaN	NaN	NaN	NaN	NaN	NaN	NaN	NaN	NaN	NaN	NaN	NaN	NaN	NaN	NaN
BB14	NaN	NaN	NaN	NaN	NaN	NaN	NaN	NaN	NaN	NaN	NaN	NaN	NaN	NaN	NaN	NaN		BB14	NaN	NaN	NaN	NaN	NaN	NaN	NaN	NaN	NaN	NaN	NaN	NaN	NaN	NaN	NaN	NaN
BB15	NaN	NaN	NaN	NaN	NaN	1.0003	NaN	NaN	NaN	NaN	NaN	NaN	0.999296	NaN	NaN	NaN		BB15	NaN	NaN	NaN	NaN	NaN	5.6107e-08	NaN	NaN	NaN	NaN	NaN	NaN	2.0784e-30	NaN	NaN	NaN
BB20	NaN	NaN	NaN	NaN	NaN	NaN	NaN	NaN	NaN	NaN	NaN	NaN	NaN	NaN	NaN	NaN		BB20	NaN	NaN	NaN	NaN	NaN	NaN	NaN	NaN	NaN	NaN	NaN	NaN	NaN	NaN	NaN	NaN
IC01	3.05976	-3.16625	0.343695	-3.00266	0.818288	-1.1773	-1.22838	-0.00165652	4.46737	-4.00472	-2.06181	-2.50522	2.7487	-2.71639	0.729545	-2.31073		IC01	8.5301	8.121	0.029531	7.1237	0.37665	0.96213	1.0485	3.4337e-29	18.892	14.096	3.5724	5.0847	6.6389	5.8302	0.29876	4.0874
IC02	0.774835	-0.379151	-2.45037	-1.3423	2.00292	-2.44978	-0.302945	0.33254	1.3406	-1.00124	-2.53138	-0.335287	2.68509	0.333614	-1.63468	1.15736		IC02	0.26667	9.0104e-07	4.1696	0.80079	3.0715	4.1673	1.5098e-06	1.0606e-27	1.2471	0.44586	4.9063	3.0163e-06	6.0567	0	1.5037	0.75403
IC03	-0.57767	-1.00045	0	-1.0001	0.577508	-1.41405	-1.41491	-1.00044	0.446046	-1.41471	-0.447671	0.815434	1.34052	1.00037	1.13335	1.34314		IC03	4.5349e-08	1.2858e-07	0	0	0	0.49964	0.50086	1.2427e-07	1.4359e-25	0.50059	1.3416e-07	0.16566	0.79759	0.25019	0.57033	0.8023
IC04	2.84233	-1.41497	0.707444	-1.41449	-1.41447	-1.73195	0.446524	-0.000705219	-1.00139	-1.73277	-1.34228	-1.41524	1.63201	0.816954	-1.41499	-1.41394		IC04	6.6765	0.5009	0.12512	0.5002	0.50018	1.3329	8.7673e-32	1.0661e-29	0.25128	1.3347	0.80098	0.5013	1.497	0.16685	0.50096	0.49943
IC05	NaN	NaN	-1.00006	NaN	NaN	-0.999822	NaN	NaN	-1.00064	-1.00029	1.63299	1.4136	NaN	NaN	NaN	NaN		IC05	NaN	NaN	0	NaN	NaN	4.9202e-25	NaN	NaN	3.3626e-07	5.5553e-08	1.4998	0.49899	NaN	NaN	NaN	NaN
IC06	-0.000173865	0.999641	1.34204	-1.0001	-1.00009	-0.999822	-1.00043	0.576892	-0.000820119	-1.00029	-1.00021	-1.00065	-1.00091	0.577512	-1.00048	-0.999713		IC06	1.4858e-27	0.24946	0.80048	0	0	4.9202e-25	1.3709e-07	1.2898e-29	1.3318e-29	5.5553e-08	2.6824e-08	3.3475e-07	6.4788e-07	0	1.6979e-07	7.8394e-27
IC07	0.447076	-1.00045	-0.577454	1.89113	-1.00009	-1.41405	-1.41491	-1.00044	-0.00115996	-0.577861	-1.73255	2.49641	-1.00091	0	-1.41499	0.57818		IC07	2.0334e-26	1.2858e-07	0	2.2889	0	0.49964	0.50086	1.2427e-07	5.3284e-29	1.667e-07	1.3343	4.9231	6.4788e-07	0	0.50096	4.4065e-07
OP01	-1.89096	1.1547	0.25843	1.38853	-0.378206	-0.904338	-2.45131	0.33254	-0.279652	0.727364	-2.3111	-0.00183082	-0.818963	1.38844	0.533494	1.38986		OP01	2.2887	0.74946	0	1.2339	0	0.36316	4.1735	1.0606e-27	4.3775e-06	0.23482	4.0896	4.3198e-28	0.16848	1.2338	0.070743	1.2369
OP02	1.50817	-0.578127	-1.73236	0.81698	-1.41447	-1.73195	-1.73301	0.446622	-1.73336	-1.73277	1.1547	1.41339	0.445638	-1.41448	1.13335	-0.576852		OP02	1.4555	3.8589e-07	1.3338	0.16686	0.50018	1.3329	1.3353	3.8345e-30	1.3361	1.3347	0.74975	1.1228	3.2376e-26	0.50019	0.57033	2.3508e-26
OP03	-2.68714	-3.32109	-4.00382	-3.1654	-2.88991	-4.12629	-4.00544	-2.89103	6.28755	3.36668	-3.05809	4.33292	1.97735	0	-0.819867	-3.1641		OP03	6.0676	9.1161	14.089	8.116	6.7648	15.082	14.101	6.7707	38.247	10.479	8.2843	17.685	3.2299	0	0.37872	8.1086
OP04	-4.58907	-3.87959	-4.69658	-3.61018	-2.67203	-4.38364	-4.59023	-3.15915	6.06672	-0.803962	-3.02165	-1.10101	7.00567	2.29671	2.84876	0.368307		OP04	19.102	13.112	20.098	11.105	5.9006	17.429	19.112	8.5045	35.645	0.41405	8.2405	0.84279	47.624	4.595	7.3936	0.034301
OP05	-1.41456	-1.00045	-1.41438	0.577521	1.00036	-1.41405	-0.000740649	-0.000498577	2.309	-1.41471	-1.00049	1.41339	-1.00091	-1.00009	1.13335	-0.999713		OP05	0.50037	1.2858e-07	0.50012	0	0.25018	0.49964	1.1599e-28	2.6706e-30	4.0809	0.50059	0.25041	1.1228	6.4788e-07	0	0.57033	7.8394e-27
OP06	0.707107	-1.41497	0	-0.577521	1.41525	-1.73195	1.26452	-1.41496	-1.00139	0.377497	-2.23689	-1.00145	-0.578919	0.816954	0.999382	1.41638		OP06	0.12488	0.5009	0	0	1.1266	1.3329	0.89889	0.50088	0.25128	8.1039e-26	3.2026	0.2513	1.9444e-06	0.16685	0.44335	1.129
OP07	0.57735	-1.00108	-2.23673	-1.73256	0.378206	-2.2362	-2.23759	-1.73312	0.830586	-0.334218	-2.64694	-0.818269	4.6065	0.378212	1.15423	-1.73188		OP07	0.08321	0.2509	3.2019	1.3341	0	3.2	3.2049	1.3354	0.30584	5.0045e-07	5.1478	0.16797	19.617	0	0.74876	1.3326
OP08	-0.535443	-2.23787	-2.82978	-2.23717	-1.63389	-2.8291	-2.83087	-2.23784	8.7898	-2.83043	-3.31866	-2.45197	-2.239	-2.23711	-2.12365	-2.23628		OP08	0.071798	3.2057	6.1308	3.2032	1.5016	6.1275	6.1362	3.2056	75.552	6.1341	9.1024	4.1761	3.2097	3.203	3.1326	3.2
OP09	-0.333887	-2.00143	-1.89061	-0.447434	-1.34225	-2.44978	-2.23759	2.18464	-0.00201004	-1.89123	-1.50878	1.06796	3.415	-0.378212	-1.63468	2.32862		OP09	1.3615e-07	2.2538	2.2876	0	0.80073	4.1673	3.2049	3.7704	5.2768e-30	2.2895	1.4572	0.64069	10.249	0	1.5037	4.2851
OP10	-0.302123	-2.00143	-2.45037	-2.00079	-2.00073	-2.44978	-2.45131	-2.00141	6.88478	-1.89123	-1.73347	-2.23817	1.38566	-2.00075	-1.13553	-2		OP10	1.6644e-07	2.2538	4.1696	2.2518	2.2516	4.1673	4.1735	2.2537	45.75	2.2895	2.087	3.207	1.2276	2.2517	0.57363	2.2494
OP11	-1.03187	1.03005	0.591392	0.558685	-0.818288	-2.89014	0.307004	-3.7476	-3.40784	-0.31847	-3.57545	-0.00338174	4.85002	-0.62689	3.89541	-0.625084		OP11	0.73962	0.7362	0.19673	0.13872	0.37665	7.2759	0.023195	12.11	10.288	0.025594	11.648	2.6491e-30	22.299	0.17466	14.24	0.17315
OP12	-4.12793	2.53667	2.34254	-0.689539	-0.689442	-0.898358	-1.80464	-1.70175	-1.73779	0.323716	-1.90152	-2.67357	-2.71928	5.61406	-1.46389	1.77538		OP12	15.094	5.6548	4.8609	0.21132	0.21126	0.51613	2.5739	2.1283	2.3871	0.025963	3.0386	5.9085	5.844	30.162	1.5751	2.5538
OP13	-1.34233	-1.41497	1.15553	1.41533	-1.41447	-1.34151	-0.379108	-1.00106	1.15349	-2.00094	-2.23689	0.705879	0.445638	0.816954	2.13861	-1.41394		OP13	0.80098	0.5009	0.75107	1.1268	0.50018	0.79953	9.6034e-07	0.25088	0.74757	2.2525	3.2026	0.12399	3.2376e-26	0.16685	3.501	0.49943
OP14	2.52599	0.377253	2.52644	2.50395	-1.73252	-2	-2.00123	-1.73312	-1.34333	-0.378744	-2.45049	-0.00141773	-1.41564	-0.447422	-1.34302	-1.73188		OP14	5.273	2.8293e-29	5.2751	5.0785	1.3341	2.2496	2.2533	1.3354	0.80279	3.8914e-07	4.1704	2.7099e-26	0.50181	0	0.8022	1.3326
OP15	-0.2094	-2.83147	-3.46658	-2.83066	-2.83049	-3.20891	-3.46795	-2.83142	5.19259	-3.60917	-4.24647	8.29359	-2.64975	-0.535222	-3.3205	-2.3342		OP15	3.4853e-07	6.1388	10.098	6.1347	6.1339	8.652	10.106	6.1386	25.722	11.1	16.085	67.155	5.1598	0.071616	9.1129	4.0023
OP16	-1.41456	-1.41497	-0.577454	0	1.66803	-1.41405	0.815892	-1.41496	-1.4152	0.816208	0.632197	-1.41524	-1.00091	1.41527	-0.578183	0.448285		OP16	0.50037	0.5009	0	0	1.7807	0.49964	0.16605	0.50088	0.50128	0.16631	0.099754	0.5013	6.4788e-07	1.1267	5.0952e-07	7.3469e-07
OP17	-1.41456	-1.00045	-0.577454	1.3423	1.00036	-1.41405	-0.578099	-1.00044	-1.4152	-1.41471	-1.73255	2.52982	0.998793	0	-1.41499	0.57818		OP17	0.50037	1.2858e-07	0	0.80079	0.25018	0.49964	4.1137e-07	1.2427e-07	0.50128	0.50059	1.3343	4.899	0.24859	0	0.50096	4.4065e-07
OP18	-1.00049	-0.578127	0.632833	1.13468	-0.577508	0.63358	0.706408	0.816065	-2.00162	-2.00094	-2.23689	-0.44867	0.815017	0.816954	0.377056	1.41638		OP18	0.25037	3.8589e-07	0.10012	0.57222	0	0.10059	0.12438	0.16614	2.2545	2.2525	3.2026	1.6747e-06	0.16526	0.16685	3.6717e-30	1.129
OP19	NaN	NaN	NaN	NaN	NaN	NaN	NaN	NaN	NaN	NaN	NaN	0.999494	NaN	NaN	0.999657	NaN		OP19	NaN	NaN	NaN	NaN	NaN	NaN	NaN	NaN	NaN	NaN	NaN	1.9861e-29	NaN	NaN	3.2352e-30	NaN
OP20	0.277128	-0.379151	-2.45037	1.00089	-1.34225	0.000821072	-2.45131	0.904242	-2.45176	0.534081	-2.82982	-0.00183082	1.50656	1.156	0.300372	2.18797		OP20	7.8862e-28	9.0104e-07	4.1696	0.44523	0.80073	3.8371e-26	4.1735	0.36293	4.1754	0.071075	6.1313	4.3198e-28	1.4513	0.75168	1.6136e-27	3.7832
OP21	-0.817099	0.7066	-0.816789	1.94394	1.00082	-1.34151	-1.34288	-0.448199	-0.00164081	-0.000666925	-2.45049	-1.34342	0.705399	0.707635	-1.34302	1.73537		OP21	0.16704	0.12446	0.16679	2.7763	0.44517	0.79953	0.80198	6.2178e-07	2.6869e-26	6.0997e-26	4.1704	0.8029	0.12359	0.12519	0.8022	2.092
OP22	-2.23703	-0.448216	-2.23673	0	-0.447418	-0.706772	-1.63451	0.377265	2.71153	-2.23725	-2.64694	1.1537	0.705399	1.50911	-2.00137	1.94526		OP22	3.203	6.4337e-07	3.2019	0	0	0.12464	1.5033	1.0913e-31	6.2637	3.2038	5.1478	0.74783	0.12359	1.4575	2.2537	2.7808
OP23	-2.00074	-1.73314	6.73732	-1.41449	-1.73252	-2	-2.00123	-1.73312	-2.00162	-2.00094	-2.45049	-1.73343	-1.41564	-1.73254	-2.00137	-1.73188		OP23	2.2518	1.3355	43.662	0.5002	1.3341	2.2496	2.2533	1.3354	2.2545	2.2525	4.1704	1.3362	0.50181	1.3341	2.2537	1.3326
OP24	2.20277	-2.23787	6.27399	0	-1.34225	-2.64622	-1.6687	-0.00111564	-2.64836	-2.64747	-3.16409	-1.89231	-2.00242	-2.00075	-0.634194	-2		OP24	4.0099	3.2057	37.804	0	0.80073	5.1443	1.7827	8.6951e-27	5.154	5.1499	8.1096	2.2927	2.2566	2.2517	0.10096	2.2494
OP25	2.84233	-0.000507159	0.447347	1.63396	-1.00009	-1.41405	-1.41491	-1.00044	-1.4152	-1.41471	0.377639	-1.41524	-1.00091	-1.00009	-1.41499	0.57818		OP25	6.6765	2.9611e-29	0	1.5018	0	0.49964	0.50086	1.2427e-07	0.50128	0.50059	2.6381e-27	0.5013	6.4788e-07	0	0.50096	4.4065e-07
OP26	2.35911	-0.448216	-1.63358	0.378225	-1.00036	-2.2362	-2.00123	-1.00106	1.06774	-2.23725	-2.64694	1.60303	1.50656	1.73399	-0.379237	-0.999617		OP26	4.5078	6.4337e-07	1.5011	0	0.25018	3.2	2.2533	0.25088	0.64042	3.2038	5.1478	1.7835	1.4513	2.088	1.1895e-06	0.24943
OP27	-1.00018	-1.00045	-1.00006	-1.0001	-1.00009	2.71616	2.53021	-1.00044	-1.00064	-1.00029	-1.41456	-1.00065	-1.00091	-1.00009	-1.00048	-0.999713		OP27	1.5113e-08	1.2858e-07	0	0	0	5.8296	4.9009	1.2427e-07	3.3626e-07	5.5553e-08	0.50041	3.3475e-07	6.4788e-07	0	1.6979e-07	7.8394e-27
OP28	0.707107	1.89793	-1.73236	-0.577521	0.447418	-1.73195	0.377148	-1.41496	-1.73336	-1.00071	-2.00066	1.13294	0.445638	-1.41448	-1.41499	1.66926		OP28	0.12488	2.5009	1.3338	0	0	1.3329	1.7188e-31	0.50088	1.3361	0.25059	2.2517	0.56969	3.2376e-26	0.50019	0.50096	1.7839
OP29	2.32546	-0.578127	1.00054	-0.577521	-0.577508	-1.73195	-1.73301	-1.41496	0.998782	-1.00071	-2.00066	-1.41524	-0.578919	2.31199	-1.0011	-1.41394		OP29	4.2726	3.8589e-07	0.44492	0	0	1.3329	1.3353	0.50088	0.44259	0.25059	2.2517	0.5013	1.9444e-06	4.0925	0.25096	0.49943
OP30	-1.00018	-1.00045	-1.00006	-1.0001	-1.00009	-0.999822	1.88966	-1.00044	-1.00064	-1.00029	-1.41456	-1.00065	1.63201	0	0.576755	-0.999713		OP30	1.5113e-08	1.2858e-07	0	0	0	4.9202e-25	2.2847	1.2427e-07	3.3626e-07	5.5553e-08	0.50041	3.3475e-07	1.497	0	6.7459e-26	7.8394e-27
OP31	0.377802	2.49777	2.98579	-1.41449	0.816943	-1.73195	-1.00099	-1.41496	-1.73336	-1.73277	-2.00066	-1.41524	-1.41564	-0.577512	-0.578183	-1.41394		OP31	9.9407e-27	4.9288	7.5962	0.5002	0.16685	1.3329	0.25086	0.50088	1.3361	1.3347	2.2517	0.5013	0.50181	0	5.0952e-07	0.49943
OPS1	0.774835	0.631888	0.77529	0.378225	0	-0.999822	-2.45131	-2.00141	1.78834	1.96531	-1.15584	-0.00183082	-1.00201	-0.378212	-2.23776	-1.34143		OPS1	0.26667	0.099463	0.26714	0	0	0.44397	4.1735	2.2537	2.4476	3.0514	0.75172	4.3198e-28	0.25182	0	3.2055	0.79923
OP1S	NaN	NaN	NaN	NaN	NaN	NaN	NaN	NaN	NaN	NaN	NaN	NaN	NaN	NaN	NaN	NaN		OP1S	NaN	NaN	NaN	NaN	NaN	NaN	NaN	NaN	NaN	NaN	NaN	NaN	NaN	NaN	NaN	NaN
AAS1	0.853381	0.77425	1.2265	1.00158	-1.41525	-2.11117	-1.07136	-0.00122234	1.73175	-0.243752	0.898255	-0.834922	-0.00254766	-1.00084	-1.89997	-0.631849		AAS1	0.40946	0.26595	1.0447	0.56428	1.1266	3.2742	0.6462	2.4741e-27	2.3685	9.4618e-07	0.51613	0.31059	1.0984e-27	0.44519	2.5076	0.099426
AB1S	NaN	NaN	NaN	NaN	NaN	NaN	NaN	NaN	NaN	NaN	NaN	NaN	NaN	NaN	NaN	NaN		AB1S	NaN	NaN	NaN	NaN	NaN	NaN	NaN	NaN	NaN	NaN	NaN	NaN	NaN	NaN	NaN	NaN
AB2S	-2.23703	-1.73314	1.06994	-1.73256	-1.73252	-2.2362	1.698	-0.448199	-2.23801	-2.23725	2.50377	-1.34342	0.3761	-1.00037	2.18367	0.379233		AB2S	3.203	1.3355	0.64393	1.3341	1.3341	3.2	2.1176	6.2178e-07	3.2065	3.2038	5.3412	0.8029	5.7052e-27	0.25019	3.7669	1.029e-06
BB1S	NaN	NaN	NaN	NaN	NaN	NaN	NaN	NaN	NaN	NaN	NaN	NaN	NaN	NaN	NaN	NaN		BB1S	NaN	NaN	NaN	NaN	NaN	NaN	NaN	NaN	NaN	NaN	NaN	NaN	NaN	NaN	NaN	NaN
BB2S	NaN	NaN	NaN	NaN	NaN	NaN	0.999691	NaN	NaN	NaN	NaN	NaN	NaN	NaN	NaN	NaN		BB2S	NaN	NaN	NaN	NaN	NaN	NaN	9.8134e-33	NaN	NaN	NaN	NaN	NaN	NaN	NaN	NaN	NaN
BBS1	NaN	NaN	NaN	NaN	NaN	NaN	NaN	NaN	NaN	NaN	NaN	NaN	NaN	NaN	NaN	NaN		BBS1	NaN	NaN	NaN	NaN	NaN	NaN	NaN	NaN	NaN	NaN	NaN	NaN	NaN	NaN	NaN	NaN
ZZ01	-2.1262	-2.24169	-4.38482	-3.21157	4.08716	0.00157522	-0.311815	2.11646	4.97238	-3.40855	-5.15309	-0.172892	1.81025	-0.192937	-0.00254659	0.542563		ZZ01	3.7989	4.0711	17.439	8.6668	15.677	9.2942e-29	0.024684	3.8617	23.704	10.364	24.814	1.1774e-05	2.7068	0	3.5926e-27	0.13135
ZZ02	-1.00018	1.34144	-1.00006	-1.0001	0	-0.999822	-0.000523653	-1.00044	-0.000820119	-1.00029	-1.41456	-1.00065	-1.00091	-1.00009	2.53026	-0.999713		ZZ02	1.5113e-08	0.79928	0	0	0	4.9202e-25	5.7994e-29	1.2427e-07	1.3318e-29	5.5553e-08	0.50041	3.3475e-07	6.4788e-07	0	4.901	7.8394e-27
ZZ1S	1	0.999641	-1.00006	0	-1.00009	-0.999822	2.33352	-1.00044	-0.000820119	-1.00029	-1.41456	-1.00065	-1.00091	-1.00009	-1.00048	-0.999713		ZZ1S	0.24988	0.24946	0	0	0	4.9202e-25	4	1.2427e-07	1.3318e-29	5.5553e-08	0.50041	3.3475e-07	6.4788e-07	0	1.6979e-07	7.8394e-27
ZZ2S	NaN	NaN	NaN	NaN	NaN	NaN	NaN	NaN	NaN	NaN	-1.00021	NaN	1.9992	NaN	1.41383	NaN		ZZ2S	NaN	NaN	NaN	NaN	NaN	NaN	NaN	NaN	NaN	NaN	2.6824e-08	NaN	2.247	NaN	0.49931	NaN
ZZS1	NaN	NaN	NaN	NaN	NaN	NaN	NaN	NaN	NaN	NaN	NaN	NaN	NaN	NaN	NaN	NaN		ZZS1	NaN	NaN	NaN	NaN	NaN	NaN	NaN	NaN	NaN	NaN	NaN	NaN	NaN	NaN	NaN	NaN
ZZS2	NaN	NaN	NaN	NaN	NaN	NaN	NaN	NaN	NaN	NaN	NaN	NaN	NaN	NaN	NaN	NaN		ZZS2	NaN	NaN	NaN	NaN	NaN	NaN	NaN	NaN	NaN	NaN	NaN	NaN	NaN	NaN	NaN	NaN
NANT	10.5099	3.04569	6.40969	9.71713	4.88743	-18.0944	-8.73107	-9.34254	12.4913	-14.6199	-13.4159	-3.34521	10.7074	-1.94911	2.9026	8.08743		NANT	109.96	9.096	40.778	93.842	23.598	326.4	75.767	86.679	155.46	212.95	179.39	11.005	114.01	3.6775	8.2742	64.926
standardized Pearson residuals, all analyzed RNA structures without ribosomes
	AA	AC	AG	AU	CA	CC	CG	CU	GA	GC	GG	GU	UA	UC	UG	UU
AA00	-4.29403	-0.413839	-3.9742	-4.38266	-0.0813254	6.99743	3.43783	3.43621	-4.23735	5.54146	4.35625	-0.0367855	-4.27909	-2.30647	-2.5099	-4.02658
AA02	0.437855	-0.589729	4.35329	-1.42823	-1.42448	-1.73703	-1.73388	-1.42386	0.810775	-1.73953	-1.73919	0.44234	-1.00922	-1.41834	-1.42085	-1.42543
AA03	-0.830193	-0.835382	-0.714171	-1.01982	-0.0176048	0.271584	0	1.25415	1.06322	0.524567	-0.290248	-0.0074108	-0.467835	0.328949	-0.389154	-0.463677
AA04	-0.278126	-0.0248078	0.652763	-0.0301246	-0.0250013	-0.00943956	1.14519	-0.0213575	-1.0188	-0.0163633	0.350023	-0.514037	-1.44643	0.23649	-0.274642	-0.0255417
AA08	1.53235	3.78568	1.57506	-0.448878	-0.751255	-0.380063	-0.75741	-1.1636	-2.74946	0.483909	0.976829	-0.235076	-1.79235	0.194379	-2.1272	-0.915703
AA09	1.88369	-1.00715	-0.00234725	-1.00929	0.567505	-0.00270577	-1.00035	-1.00625	-0.00440224	-1.00365	-0.583531	-1.00305	-0.0120023	-0.00274872	0.571671	-0.00958811
AA01	-0.937476	0.145472	1.02996	-2.12751	0.140896	0.262675	2.15835	-1.75418	-1.18692	-0.168816	2.22955	-2.64196	-3.1102	0.955134	1.06459	-1.51187
AA05	0.437855	1.12082	3.83164	-1.42823	0.434486	-1.34807	0.378896	-1.42386	-1.73948	-1.00797	-1.35086	-1.73885	-1.42827	-1.41834	-1.42085	-0.590093
AA06	0.36688	0.361958	-0.383467	-1.42823	0.362887	-0.71434	1.39312	-1.01364	-1.35123	0.324364	1.06082	-1.00698	-0.593308	0.374101	0.36927	-1.01586
AA10	-1.42212	-1.42511	0.814464	-1.00929	-0.0124226	0.373741	-0.448	-1.42386	-0.583421	-0.45538	1.50119	-0.582636	-1.00922	-0.581562	1.40892	-0.013575
AA11	-1.00512	-1.00715	-1.00208	-1.00929	0.567505	0.574589	1.00141	-1.00625	-1.00351	-0.00468906	-0.00658621	-1.00305	-1.00922	0.574826	0.99438	-0.00958811
AA07	NaN	NaN	0.998757	NaN	0.994335	-1.00223	-1.00035	NaN	1.72869	-1.00365	-0.0046546	NaN	NaN	0.998545	NaN	NaN
AA12	0.564427	-0.835382	-1.89973	-0.840786	-0.353583	-1.90951	-0.908043	0.618069	0.525756	-0.0124558	-2.54723	-1.01181	1.71737	-1.14292	3.29412	1.59088
AA13	-1.00512	-0.00931446	-1.00208	NaN	1.62288	-1.00223	-1.00035	-1.00625	0.572634	-1.00365	-1.00357	-1.00305	NaN	0.574826	-0.00530168	-1.00736
AB01	-0.0065717	-1.00715	0.575195	1.32648	-0.00877503	-0.581219	-0.577959	-0.00801722	-0.00440224	-0.583673	-0.00658621	0.573579	-1.00922	-1.00243	-0.00530168	0.988713
AB02	NaN	NaN	NaN	NaN	NaN	NaN	NaN	NaN	NaN	NaN	NaN	NaN	NaN	NaN	NaN	NaN
AB03	NaN	NaN	NaN	NaN	NaN	NaN	NaN	NaN	NaN	NaN	NaN	NaN	NaN	NaN	NaN	NaN
AB04	-0.586215	0.433702	-1.41774	1.39676	-0.589011	-1.00511	-1.00141	0.435794	-1.00779	-1.00797	-1.35086	-0.00523106	1.87677	-0.00389106	-1.42085	1.88667
AB05	-1.63159	-0.563492	-1.2282	2.64626	-1.10024	-0.614476	0.562839	1.26857	0.186268	-2.6968	0.156605	0.619253	-1.03204	-0.511758	1.17196	0.216708
BA01	NaN	NaN	NaN	NaN	NaN	NaN	NaN	NaN	NaN	NaN	0.996989	0.997827	NaN	NaN	NaN	NaN
BA05	NaN	NaN	NaN	NaN	NaN	NaN	NaN	NaN	NaN	NaN	NaN	NaN	NaN	NaN	NaN	NaN
BA08	NaN	NaN	NaN	NaN	0.994335	NaN	NaN	NaN	1.41092	NaN	0.996989	NaN	NaN	NaN	NaN	NaN
BA09	NaN	NaN	NaN	NaN	NaN	NaN	NaN	NaN	NaN	NaN	NaN	NaN	NaN	NaN	NaN	NaN
BA10	NaN	NaN	NaN	NaN	NaN	NaN	NaN	NaN	NaN	NaN	NaN	NaN	NaN	NaN	NaN	NaN
BA13	1.99444	NaN	NaN	NaN	NaN	-1.00223	-1.00035	0.994917	0.997282	-1.00365	-1.00357	NaN	NaN	NaN	NaN	0.993812
BA16	1.33438	-1.00715	-1.00208	-1.00929	-1.00674	-1.00223	0	-1.00625	0.572634	0.572183	-0.0046546	-0.00369569	-1.00922	-0.00274872	-0.00530168	-0.00958811
BA17	NaN	NaN	0.998757	NaN	NaN	NaN	NaN	NaN	NaN	NaN	NaN	NaN	NaN	NaN	NaN	NaN
BB00	1.40897	NaN	NaN	NaN	NaN	NaN	NaN	NaN	NaN	NaN	NaN	NaN	NaN	NaN	NaN	NaN
BB01	NaN	NaN	NaN	NaN	NaN	NaN	NaN	NaN	NaN	NaN	NaN	NaN	NaN	NaN	NaN	NaN
BB17	NaN	NaN	0.998757	NaN	NaN	NaN	NaN	NaN	NaN	NaN	NaN	NaN	NaN	NaN	NaN	NaN
BB02	NaN	NaN	NaN	NaN	NaN	NaN	NaN	NaN	NaN	NaN	NaN	NaN	NaN	NaN	NaN	NaN
BB03	NaN	NaN	NaN	NaN	NaN	NaN	NaN	NaN	NaN	NaN	NaN	NaN	NaN	NaN	NaN	NaN
BB11	NaN	NaN	NaN	NaN	NaN	NaN	NaN	NaN	NaN	NaN	NaN	NaN	NaN	NaN	0.996728	NaN
BB16	NaN	NaN	NaN	NaN	NaN	NaN	NaN	NaN	0.997282	NaN	NaN	NaN	NaN	NaN	NaN	NaN
BB04	NaN	NaN	NaN	NaN	NaN	NaN	NaN	NaN	NaN	NaN	NaN	0.997827	NaN	NaN	NaN	NaN
BB05	NaN	NaN	NaN	NaN	NaN	NaN	NaN	NaN	NaN	NaN	NaN	NaN	NaN	NaN	NaN	NaN
BB07	NaN	NaN	NaN	NaN	NaN	NaN	NaN	NaN	NaN	NaN	0.996989	1.99827	NaN	NaN	NaN	NaN
BB08	NaN	NaN	NaN	NaN	NaN	NaN	NaN	NaN	NaN	NaN	NaN	NaN	NaN	NaN	NaN	NaN
BB10	NaN	NaN	NaN	NaN	NaN	NaN	NaN	NaN	NaN	NaN	NaN	NaN	NaN	NaN	NaN	NaN
BB12	NaN	NaN	NaN	NaN	NaN	NaN	NaN	NaN	NaN	NaN	NaN	NaN	NaN	NaN	NaN	NaN
BB13	NaN	NaN	NaN	NaN	NaN	NaN	NaN	NaN	NaN	NaN	NaN	NaN	NaN	NaN	NaN	NaN
BB14	NaN	NaN	NaN	NaN	NaN	NaN	NaN	NaN	NaN	NaN	NaN	NaN	NaN	NaN	NaN	NaN
BB15	NaN	NaN	NaN	NaN	NaN	NaN	NaN	NaN	NaN	NaN	NaN	NaN	NaN	NaN	NaN	NaN
BB20	NaN	NaN	NaN	NaN	NaN	NaN	NaN	NaN	NaN	NaN	NaN	NaN	NaN	NaN	NaN	NaN
IC01	2.10599	-1.42511	-0.00332227	-1.42823	-0.0124226	-1.73703	-1.00141	-1.42386	1.89492	-1.73953	-0.00807086	-0.00523106	1.32743	-1.41834	-0.00750476	-0.590093
IC02	-1.00512	-1.00715	-1.00208	-1.00929	-0.00877503	-1.00223	0	-1.00625	-0.00440224	-1.00365	-1.00357	-0.00369569	0.563888	-1.00243	-1.00422	2.11177
IC03	NaN	NaN	NaN	NaN	0.994335	NaN	NaN	NaN	0.997282	NaN	0.996989	NaN	NaN	NaN	NaN	NaN
IC04	NaN	NaN	-1.00208	NaN	NaN	-1.00223	1.00141	1.40782	-0.00440224	-1.00365	-0.0046546	-1.00305	0.992262	NaN	NaN	NaN
IC05	NaN	NaN	NaN	NaN	NaN	NaN	NaN	NaN	NaN	NaN	2.23179	NaN	NaN	NaN	NaN	NaN
IC06	0.995831	NaN	NaN	NaN	NaN	NaN	NaN	1.40782	NaN	NaN	NaN	NaN	NaN	NaN	NaN	NaN
IC07	-0.0065717	-1.00715	-0.00234725	1.87517	-1.00674	-1.41782	-1.41521	-1.00625	-1.00351	-1.41985	-1.41965	2.89286	-1.00922	-0.00274872	-1.00422	-0.00958811
OP01	-0.586215	-0.00931446	-1.41774	2.1074	0.989669	-0.581219	-1.41521	-0.00801722	-0.583421	0.440537	-0.455196	0.44234	0.563888	-1.41834	-1.42085	0.988713
OP02	NaN	NaN	NaN	NaN	NaN	NaN	NaN	NaN	NaN	NaN	NaN	NaN	NaN	NaN	0.996728	NaN
OP03	-1.42212	-1.00715	-1.41774	-1.00929	-1.00674	-1.41782	-1.41521	-1.00625	3.98265	-0.00663574	-1.00769	-0.00523106	-0.0120023	-1.41834	-0.584663	-1.00736
OP04	-1.42212	-1.42511	-1.73709	-1.42823	-0.589011	-1.34807	-1.73388	-1.42386	1.72937	-1.00797	-1.35086	-1.00698	1.65183	3.17124	1.40892	-1.42543
OP05	NaN	NaN	NaN	NaN	1.40693	-1.00223	1.00035	NaN	1.41092	NaN	-0.0046546	NaN	NaN	NaN	NaN	NaN
OP06	1.33438	-1.00715	-0.00234725	0.992017	-0.00877503	-1.00223	-1.00035	-1.00625	-0.00440224	-1.00365	-1.00357	-1.00305	0.992262	-1.00243	-0.00530168	-0.00958811
OP07	NaN	NaN	NaN	NaN	1.72402	NaN	NaN	NaN	0.997282	NaN	NaN	NaN	0.992262	NaN	NaN	NaN
OP08	-1.00512	-1.00715	-1.00208	-1.00929	-0.00877503	-1.00223	-1.00035	-1.00625	3.05513	-1.00365	-1.00357	-1.00305	-1.00922	-1.00243	-0.00530168	-1.00736
OP09	-1.00512	NaN	-1.00208	0.992017	NaN	-1.00223	-1.00035	0.994917	-0.00440224	-0.00468906	-1.00357	-0.00369569	NaN	0.574826	-0.00530168	0.993812
OP10	0.57011	NaN	-1.00208	NaN	NaN	-1.00223	-1.00035	NaN	1.88674	-0.00468906	-1.00357	-1.00305	NaN	-1.00243	-1.00422	NaN
OP11	-0.0114038	-0.463206	0.629829	1.65002	0.986018	-1.64082	-1.344	-1.74485	-0.387251	-2.24722	-2.46161	-0.386051	1.39822	-0.00477021	2.32569	-0.0166448
OP12	-1.42212	-0.0131871	-1.73709	-1.42823	-1.42448	1.50651	-0.448	-1.42386	-1.00779	0.370059	-1.35086	-1.73885	-1.42827	3.73913	-0.584663	-0.013575
OP13	NaN	NaN	0.998757	NaN	NaN	NaN	1.00035	NaN	0.997282	NaN	NaN	NaN	NaN	NaN	1.41025	NaN
OP14	NaN	NaN	0.998757	NaN	NaN	NaN	NaN	NaN	0.997282	NaN	NaN	NaN	NaN	1.41284	0.996728	NaN
OP15	-1.00512	-1.00715	-1.00208	-1.00929	-1.00674	-1.00223	-1.00035	-1.00625	-0.00440224	-1.00365	-1.00357	2.12134	-1.00922	1.89113	-1.00422	-1.00736
OP16	NaN	NaN	0.998757	0.992017	0.994335	-1.00223	NaN	NaN	NaN	NaN	-1.00357	NaN	NaN	1.41284	NaN	0.993812
OP17	NaN	NaN	0.998757	NaN	NaN	NaN	NaN	NaN	NaN	NaN	NaN	NaN	NaN	0.998545	NaN	NaN
OP18	0.995831	NaN	NaN	0.992017	NaN	NaN	NaN	NaN	NaN	NaN	NaN	NaN	NaN	NaN	NaN	NaN
OP19	NaN	NaN	NaN	NaN	NaN	NaN	NaN	NaN	NaN	NaN	NaN	0.997827	NaN	NaN	0.996728	NaN
OP20	-1.00512	NaN	-1.00208	0.992017	NaN	0.574589	-1.00035	NaN	-1.00351	-1.00365	-1.00357	-1.00305	1.40426	0.574826	0.571671	NaN
OP21	0.57011	-1.00715	-0.00234725	1.61791	-0.00877503	-1.00223	0	-0.00801722	-1.00351	-1.00365	-1.41965	-0.00369569	-0.0120023	0.574826	-1.00422	0.566594
OP22	-1.42212	0.566901	-1.41774	-0.0122221	-0.0124226	-1.41782	-0.577959	1.33278	0.441119	-1.41985	-1.73919	0.812227	-0.0120023	0.443951	-1.42085	2.32491
OP23	NaN	NaN	1.73134	NaN	NaN	NaN	NaN	NaN	NaN	NaN	NaN	NaN	NaN	NaN	NaN	NaN
OP24	-0.0065717	NaN	2.12369	NaN	NaN	-1.00223	-1.00035	0.994917	-1.00351	-1.00365	-1.00357	-1.00305	NaN	-1.00243	-1.00422	NaN
OP25	1.33438	-0.00931446	0.998342	1.32648	-1.00674	-1.00223	-1.00035	-1.00625	-1.00351	-1.00365	-1.00357	-1.00305	NaN	-1.00243	-1.00422	-1.00736
OP26	1.99444	0.993988	NaN	NaN	NaN	-1.00223	-1.00035	NaN	NaN	-1.00365	-1.00357	0.997827	NaN	0.998545	NaN	NaN
OP27	NaN	NaN	NaN	NaN	NaN	NaN	NaN	NaN	NaN	NaN	NaN	NaN	NaN	NaN	NaN	NaN
OP28	NaN	NaN	NaN	NaN	0.994335	NaN	NaN	NaN	NaN	NaN	NaN	0.997827	0.992262	NaN	NaN	0.993812
OP29	NaN	NaN	0.998757	0.992017	NaN	NaN	NaN	NaN	NaN	NaN	NaN	NaN	0.992262	NaN	0.996728	NaN
OP30	NaN	NaN	NaN	NaN	NaN	NaN	NaN	NaN	NaN	NaN	NaN	NaN	NaN	NaN	NaN	NaN
OP31	-1.00512	1.72353	0.998342	NaN	NaN	-1.00223	0	NaN	-1.00351	-1.00365	-1.00357	-1.00305	NaN	-0.00274872	-0.00530168	NaN
OPS1	0.57011	NaN	-1.00208	NaN	-1.00674	-0.00270577	-1.00035	NaN	-1.00351	0.572183	-1.00357	1.63087	NaN	-1.00243	-1.00422	NaN
OP1S	NaN	NaN	NaN	NaN	NaN	NaN	NaN	NaN	NaN	NaN	NaN	NaN	NaN	NaN	NaN	NaN
AAS1	0.57011	0.566901	0.575195	0.563465	0.567505	-0.00382898	-0.577959	-1.00625	-0.583421	-0.00663574	1.40801	-1.00305	-1.00922	-1.00243	-1.00422	-1.00736
AB1S	NaN	NaN	NaN	NaN	NaN	NaN	NaN	NaN	NaN	NaN	NaN	NaN	NaN	NaN	NaN	NaN
AB2S	NaN	NaN	1.41304	NaN	NaN	-1.00223	0	NaN	NaN	-1.00365	0.994518	NaN	NaN	NaN	0.996728	NaN
BB1S	NaN	NaN	NaN	NaN	NaN	NaN	NaN	NaN	NaN	NaN	NaN	NaN	NaN	NaN	NaN	NaN
BB2S	NaN	NaN	NaN	NaN	NaN	NaN	1.00035	NaN	NaN	NaN	NaN	NaN	NaN	NaN	NaN	NaN
BBS1	NaN	NaN	NaN	NaN	NaN	NaN	NaN	NaN	NaN	NaN	NaN	NaN	NaN	NaN	NaN	NaN
ZZ01	-1.00512	-1.00715	-1.41774	-0.0122221	2.32562	-0.581219	0.448	1.33278	-0.00623057	-1.41985	-1.41965	0.996518	-0.0120023	-1.00243	-1.00422	-1.00736
ZZ02	NaN	NaN	-1.00208	NaN	0.994335	-1.00223	-1.00035	NaN	-0.00440224	-1.00365	-1.00357	-1.00305	NaN	NaN	2.44722	NaN
ZZ1S	NaN	NaN	NaN	0.992017	NaN	NaN	1.73388	NaN	0.997282	NaN	NaN	NaN	NaN	NaN	NaN	NaN
ZZ2S	NaN	NaN	NaN	NaN	NaN	NaN	NaN	NaN	NaN	NaN	NaN	NaN	NaN	NaN	NaN	NaN
ZZS1	NaN	NaN	NaN	NaN	NaN	NaN	NaN	NaN	NaN	NaN	NaN	NaN	NaN	NaN	NaN	NaN
ZZS2	NaN	NaN	NaN	NaN	NaN	NaN	NaN	NaN	NaN	NaN	NaN	NaN	NaN	NaN	NaN	NaN
NANT	3.47434	-1.56846	0.968154	3.87637	-0.586371	-5.97046	-4.18658	-2.62487	4.03061	-4.49516	-6.04733	0.545558	5.85147	0.359134	1.35753	4.32531
standardized Pearson residuals, sequentially nonredundant ribosomes (pdbids: 1vq8, 2vqe, 4ybb, 4u4r, 4w2f)
	AA	AC	AG	AU	CA	CC	CG	CU	GA	GC	GG	GU	UA	UC	UG	UU
AA00	-8.41982	-2.58212	-5.65806	-2.63018	-0.481106	10.8562	3.65397	6.19157	-7.26575	6.3081	4.60095	2.42971	-5.92103	1.31819	-2.30515	-2.31757
AA02	2.31403	-1.00127	0.00205973	-1.00127	-1.00336	-1.00104	-0.999798	-1.00275	2.11223	-1.00058	-1.41535	-1.00062	-1.00239	-1.00187	-0.999811	-1.00171
AA03	-1.3062	-0.0049838	-1.8026	-1.15706	-0.91302	2.4289	0.00222656	0.747977	-0.714619	1.00473	1.4903	-1.46855	-0.95637	1.13393	-0.17855	-0.216764
AA04	1.7641	0.622333	0.840537	-0.83541	-0.294749	0.571734	-0.115302	0.730414	-2.52757	0.335156	0.914531	-1.40753	-1.50727	0.254385	0.338084	-1.26338
AA08	1.58651	4.12228	2.23003	0.303726	-2.93533	-0.312253	-1.55407	-1.30421	-3.98164	3.59844	1.86447	1.30355	-3.26753	-0.773374	-3.11021	-0.739063
AA09	5.83415	-2.24116	0.262862	-1.63796	-0.343432	-1.89478	-0.632457	-0.715592	0.726928	-2.45331	-1.73671	-0.303567	-1.14162	-2.24265	-1.26611	-1.63899
AA01	-1.91492	-0.524244	1.00024	-1.07402	0.347203	-0.354912	3.15579	-1.52277	-1.07645	-1.6999	3.96355	-2.77102	-2.57935	-0.142893	2.23443	-2.09842
AA05	-0.230146	0.255253	4.48521	0.255253	-0.0107693	-2.34022	2.71338	-0.915322	-1.94801	-1.73746	-0.658976	-2.33891	-0.640856	-2.45736	-0.775334	-1.67475
AA06	-0.897424	-0.540221	0.793258	-1.16173	-0.289499	-0.24684	0.00181427	0.233245	-0.659966	-0.00174762	1.62723	-0.778602	-1.275	1.34166	1.18446	-1.5165
AA10	1.3062	-0.910423	-0.686001	-0.910423	-0.289499	-0.505011	2.76539	-1.27599	-1.81444	-0.00174762	1.48371	-1.73778	-2.13184	0.724298	0.822087	-1.16319
AA11	0.833859	0.705676	0.582115	-0.0024805	0.699792	-0.819558	-0.37743	0.994757	-1.63623	-0.379512	0.275896	-0.00116733	-1.7371	-0.00392967	0.303397	-0.00415336
AA07	0.378406	-1.41636	-0.998628	-0.579542	-0.583173	-0.579153	-0.577	-1.41845	2.83405	-1.41532	-0.448716	-0.000824743	1.13039	-0.58059	-1.41421	-1.41698
AA12	-2.72114	-1.15706	-3.77856	-0.433562	-1.51869	-0.607326	-0.786547	-2.01805	-0.528909	-1.71479	-1.53167	0.184583	3.1071	1.621	3.75963	2.67247
AA13	-0.447587	-1.41636	-1.73116	-1.41636	2.1063	-1.41598	-1.41421	-1.41845	3.55509	-1.73374	-2.00215	1.13444	-0.00424179	-1.41724	-1.73238	-1.41698
AB01	-1.00017	NaN	0.579431	0.999242	NaN	NaN	-0.999798	NaN	-1.00083	-0.000550706	0.999463	NaN	NaN	NaN	0.000534877	NaN
AB02	NaN	NaN	NaN	NaN	NaN	NaN	NaN	NaN	NaN	NaN	NaN	NaN	NaN	NaN	NaN	NaN
AB03	NaN	NaN	NaN	NaN	NaN	NaN	NaN	NaN	NaN	NaN	NaN	NaN	NaN	NaN	NaN	NaN
AB04	-1.13522	1.26492	-0.814815	-1.00304	-0.00760322	-0.819558	-0.816497	1.26018	-0.335811	-0.818406	-1.41726	0.905221	-0.00519787	0.374428	0.907677	0.374729
AB05	-1.09859	-2.76904	-1.7393	-0.168108	0.874083	-0.939455	1.06609	2.49137	-2.9226	-2.1001	1.48873	-0.444747	0.148439	-1.27677	3.05048	1.13496
BA01	NaN	NaN	NaN	NaN	NaN	NaN	NaN	NaN	NaN	NaN	NaN	0.999794	NaN	NaN	NaN	NaN
BA05	NaN	NaN	NaN	NaN	NaN	NaN	NaN	NaN	NaN	NaN	NaN	NaN	NaN	NaN	NaN	NaN
BA08	0.577639	-1.00127	0.00145595	-1.00127	-1.00336	-1.00104	-0.999798	0.573462	0.576493	1.34208	-1.00067	-0.000582941	-1.00239	-1.00187	-0.999811	-1.00171
BA09	NaN	NaN	NaN	NaN	NaN	NaN	NaN	1.41139	NaN	NaN	NaN	NaN	NaN	NaN	NaN	0.99878
BA10	0	NaN	-0.999143	NaN	0.997163	NaN	1.00061	NaN	-0.000933167	NaN	-1.00067	NaN	0.998148	0.998666	NaN	0.99878
BA13	0.577639	-1.00127	-0.999143	-0.00143067	-1.00336	0.576269	-0.999798	-1.00275	-1.00083	-0.000550706	-1.00067	0.576993	-1.00239	0.575037	0.000534877	-0.00207363
BA16	0.577639	-0.00143067	0.579431	0.998989	-1.00336	-1.00104	-0.999798	0.573462	0.576493	-0.000550706	-0.578514	-1.00062	-1.00239	1.33985	0.000534877	-1.00171
BA17	NaN	NaN	NaN	0.999242	NaN	NaN	NaN	NaN	0.999505	NaN	NaN	NaN	NaN	NaN	NaN	NaN
BB00	1.41468	NaN	NaN	NaN	NaN	1.41363	NaN	NaN	NaN	NaN	NaN	NaN	NaN	NaN	NaN	NaN
BB01	NaN	NaN	NaN	NaN	NaN	NaN	NaN	NaN	NaN	NaN	NaN	NaN	NaN	NaN	NaN	NaN
BB17	NaN	NaN	NaN	NaN	NaN	NaN	NaN	NaN	NaN	NaN	NaN	NaN	NaN	NaN	NaN	NaN
BB02	NaN	NaN	NaN	NaN	NaN	NaN	NaN	NaN	NaN	NaN	NaN	NaN	NaN	NaN	NaN	NaN
BB03	NaN	NaN	NaN	NaN	NaN	NaN	NaN	NaN	NaN	NaN	NaN	NaN	NaN	NaN	NaN	NaN
BB11	NaN	NaN	NaN	NaN	NaN	NaN	NaN	NaN	NaN	NaN	NaN	NaN	NaN	NaN	NaN	NaN
BB16	NaN	NaN	NaN	NaN	NaN	NaN	NaN	NaN	NaN	NaN	NaN	NaN	NaN	NaN	NaN	NaN
BB04	NaN	NaN	NaN	NaN	0.997163	NaN	NaN	NaN	NaN	NaN	NaN	NaN	0.998148	NaN	NaN	NaN
BB05	NaN	NaN	NaN	NaN	NaN	NaN	NaN	NaN	NaN	NaN	NaN	NaN	NaN	NaN	NaN	NaN
BB07	1.00017	NaN	NaN	NaN	NaN	NaN	NaN	NaN	1.41375	NaN	0.576653	NaN	0.998148	NaN	NaN	NaN
BB08	1.00017	NaN	NaN	NaN	NaN	NaN	NaN	NaN	0.999505	NaN	NaN	NaN	NaN	NaN	NaN	NaN
BB10	NaN	NaN	NaN	NaN	NaN	NaN	NaN	NaN	NaN	NaN	NaN	NaN	NaN	NaN	NaN	NaN
BB12	NaN	NaN	NaN	NaN	NaN	NaN	NaN	NaN	NaN	NaN	NaN	NaN	NaN	NaN	NaN	NaN
BB13	NaN	NaN	NaN	NaN	NaN	NaN	NaN	NaN	NaN	NaN	NaN	NaN	NaN	NaN	NaN	NaN
BB14	NaN	NaN	NaN	NaN	NaN	NaN	NaN	NaN	NaN	NaN	NaN	NaN	NaN	NaN	NaN	NaN
BB15	NaN	NaN	NaN	NaN	NaN	NaN	NaN	NaN	NaN	NaN	NaN	NaN	0.998148	NaN	NaN	NaN
BB20	NaN	NaN	NaN	NaN	NaN	NaN	NaN	NaN	NaN	NaN	NaN	NaN	NaN	NaN	NaN	NaN
IC01	1.41847	-2.00405	0.00357248	-2.00405	0.324793	-0.33646	-0.332727	0.326587	2.60747	-2.23912	-1.26831	-2.2393	1.38389	-1.34702	0.303397	-1.34657
IC02	0.817314	-0.579542	-1.41324	-0.579542	1.33644	-1.41598	-0.577	-0.00499253	1.13346	-0.578362	-1.00161	-0.578422	1.88772	0.997864	-1.41421	-1.41698
IC03	0	-1.00127	-0.999143	-1.00127	-0.00438518	-1.00104	-0.999798	-1.00275	0.576493	-1.00058	-1.00067	0.576993	0.574138	-0.00226637	1.00151	0.575234
IC04	1.89203	NaN	0.00145595	NaN	NaN	-1.00104	-0.999798	NaN	-1.00083	-1.00058	-1.00067	-1.00062	0.998148	0.998666	-0.999811	NaN
IC05	NaN	NaN	NaN	NaN	NaN	NaN	NaN	NaN	NaN	NaN	NaN	NaN	NaN	NaN	NaN	NaN
IC06	NaN	0.999242	1.41616	NaN	NaN	NaN	NaN	NaN	NaN	NaN	NaN	NaN	NaN	0.998666	NaN	NaN
IC07	NaN	NaN	NaN	NaN	NaN	NaN	NaN	NaN	0.999505	NaN	NaN	NaN	NaN	NaN	NaN	0.99878
OP01	-1.41468	0.576036	0.00205973	-1.00127	-1.00336	-0.579153	-1.41421	0.573462	0.446107	0.446778	-1.73368	-0.578422	-1.00239	1.63169	1.41743	0.998046
OP02	1.00067	-0.00143067	-0.999143	0.576036	-1.00336	-1.00104	-0.999798	-0.00352849	-1.00083	-1.00058	0.999463	-0.000582941	-0.00299781	-1.00187	0.578333	-0.00207363
OP03	-1.13522	-1.73512	-2.23569	-1.73512	-1.73877	-2.00333	-2.00081	-2.007	3.14802	2.36367	-1.6703	3.28023	0.702606	-0.00392967	-1.63392	-2.00489
OP04	-3.00451	-2.45569	-3.00155	-2.45569	-1.42593	-2.65182	-2.83187	-2.45929	4.05067	-0.0015619	-1.50539	-0.279585	4.24767	0.272523	1.64231	0.272934
OP05	-1.00017	-1.00127	-0.999143	-0.00143067	-0.00438518	-1.00104	0.000571631	-1.00275	1.34127	-1.00058	-1.00067	0.576993	-1.00239	-1.00187	1.00151	-1.00171
OP06	0	-1.00127	0.00145595	-1.00127	0.572429	-1.00104	0.578401	-1.00275	-1.00083	0.577013	-1.00067	-1.00062	-1.00239	-0.00226637	1.00151	-0.00207363
OP07	0.817314	-1.00127	-1.41324	-1.00127	-0.00438518	-1.41598	-1.41421	-1.00275	0.815689	-0.00077912	-1.73368	-1.41538	3.05375	0.575037	0.448483	-1.00171
OP08	0.378406	-1.41636	-1.73116	-1.41636	-1.41934	-1.73457	-1.7324	-1.41845	5.40749	-1.73374	-2.00215	-1.73384	-1.41796	-1.41724	-1.73238	-1.41698
OP09	-0.577639	-1.00127	-0.575864	-0.00143067	-0.00438518	-1.41598	-1.41421	1.88653	-0.00132013	-1.41532	-1.73368	0.446753	2.11983	-1.00187	-1.41421	1.6318
OP10	-0.447587	-1.41636	-1.73116	-1.41636	-1.41934	-1.41598	-1.41421	-1.41845	4.288	-1.41532	-1.00161	-1.41538	0.812601	-1.41724	-0.577023	-1.41698
OP11	-0.833859	1.29199	0.247502	-0.00320557	-0.71736	-1.00438	1.21854	-2.24445	-2.33879	-0.00146045	-2.315	-0.303567	2.86564	-0.338954	1.71452	-0.712647
OP12	-2.45194	1.81035	1.61567	-0.381315	0.324793	-0.710643	-0.707108	-0.385237	-1.00347	0.577352	-1.15843	-2.2393	-1.34817	2.52946	-0.300884	0.902101
OP13	-0.577639	-1.00127	0.819862	1.34108	-1.00336	-0.00117704	0.000571631	-0.00352849	-0.00132013	-1.00058	-1.41535	-0.000582941	-0.00299781	0.575037	1.00151	-1.00171
OP14	1.66917	0.576036	1.41907	1.633	-1.00336	-1.00104	-1.41421	-1.00275	-1.41561	-0.00077912	-1.41535	0.576993	-1.00239	-1.00187	-1.41421	-1.00171
OP15	0.277953	-2.00405	-2.44949	-2.00405	-2.00828	-1.63708	-2.23743	-2.007	3.42639	-2.23912	-2.64966	5.44718	-2.00637	-2.00535	-2.23734	-1.34657
OP16	-1.00017	-1.00127	-0.999143	-1.00127	0.997163	-1.00104	0.578401	-1.00275	-1.00083	0.577013	0.576653	-1.00062	NaN	0.998666	0.000534877	-0.00207363
OP17	-1.00017	NaN	-0.999143	1.4135	0.997163	-1.00104	0.000571631	NaN	-1.00083	-1.00058	-1.00067	1	1.41197	NaN	-0.999811	NaN
OP18	-1.41468	-0.00143067	0.00205973	0.576036	-0.00438518	0.999168	0.578401	0.573462	-1.41561	-1.00058	-1.41535	-0.000582941	0.574138	0.575037	0.000534877	0.575234
OP19	NaN	NaN	NaN	NaN	NaN	NaN	NaN	NaN	NaN	NaN	NaN	NaN	NaN	NaN	NaN	NaN
OP20	0.447587	-0.00202429	-1.41324	0.445516	-1.41934	-0.579153	-1.41421	-0.00499253	-1.41561	0.446778	-1.73368	-0.000824743	0.443064	1.33985	0.000756716	1.41283
OP21	-1.41468	1.34108	-0.575864	0.576036	0.994835	-1.00104	-1.41421	-0.00352849	-0.00132013	-0.00077912	-1.41535	-1.00062	0.574138	-0.00226637	-0.577023	1.6318
OP22	-1.00017	-1.00127	-0.999143	-0.00143067	-1.00336	-0.00117704	-0.999798	-1.00275	2.12226	-1.00058	-1.00067	-0.000582941	0.574138	-0.00226637	-0.999811	-0.00207363
OP23	-1.41468	-1.00127	4.45237	-1.00127	-1.00336	-1.41598	-1.41421	-1.00275	-1.41561	-1.41532	-1.41535	-1.41538	-1.00239	-1.00187	-1.41421	-1.00171
OP24	1.0015	-1.41636	3.56377	-0.00202429	-0.583173	-1.41598	-1.41421	-0.00499253	-1.73405	-1.41532	-1.73368	-0.578422	-1.41796	-1.41724	0.000756716	-1.41698
OP25	1.00067	NaN	-0.999143	0.999242	NaN	NaN	NaN	NaN	-1.00083	NaN	0.576653	NaN	NaN	NaN	NaN	0.99878
OP26	1.4161	-0.00143067	-0.575864	-0.00143067	-0.00438518	-1.41598	-1.41421	-1.00275	0.446107	-1.41532	-1.41535	1.13444	0.996822	0.575037	0.000756716	-0.00207363
OP27	-1.00017	NaN	-0.999143	NaN	NaN	2	1.7338	NaN	-1.00083	NaN	-1.00067	NaN	NaN	NaN	NaN	NaN
OP28	0.577639	1.34108	-0.999143	-0.00143067	-1.00336	-1.00104	0.000571631	-1.00275	-1.00083	-0.000550706	-1.41535	1	-0.00299781	-1.00187	-0.999811	0.998046
OP29	1.00067	-0.00143067	0.00145595	-1.00127	-0.00438518	-1.00104	-0.999798	-1.00275	1.34127	-1.00058	-1.00067	-1.00062	-1.00239	1.33985	-0.999811	-1.00171
OP30	-1.00017	NaN	-0.999143	NaN	NaN	NaN	1.41536	NaN	-1.00083	NaN	-1.00067	NaN	1.41197	0.998666	1.41528	NaN
OP31	0.577639	0.576036	1.3451	-1.00127	0.994835	-1.00104	-0.999798	-1.00275	-1.00083	-1.00058	-1.00067	-1.00062	-1.00239	-1.00187	-0.999811	-1.00171
OPS1	0.447587	0.576036	0.449901	0.576036	0.572429	-0.579153	-1.41421	-1.00275	1.66716	1.13441	-1.00161	-1.41538	-0.00299781	-0.00226637	-1.41421	-1.00171
OP1S	NaN	NaN	NaN	NaN	NaN	NaN	NaN	NaN	NaN	NaN	NaN	NaN	NaN	NaN	NaN	NaN
AAS1	0	-0.00202429	0.710994	0.815258	-1.41934	-1.73457	-1	0.44219	1.7332	0.377449	-0.00152066	-1.00165	-0.00424179	-0.00320685	-1	-0.00293399
AB1S	NaN	NaN	NaN	NaN	NaN	NaN	NaN	NaN	NaN	NaN	NaN	NaN	NaN	NaN	NaN	NaN
AB2S	-1.41468	-1.00127	0.819862	-1.00127	-1.00336	-1.41598	0.818479	-0.00352849	-1.41561	-1.41532	1.50801	-1.41538	0.574138	-0.00226637	1.41743	-0.00207363
BB1S	NaN	NaN	NaN	NaN	NaN	NaN	NaN	NaN	NaN	NaN	NaN	NaN	NaN	NaN	NaN	NaN
BB2S	NaN	NaN	NaN	NaN	NaN	NaN	NaN	NaN	NaN	NaN	NaN	NaN	NaN	NaN	NaN	NaN
BBS1	NaN	NaN	NaN	NaN	NaN	NaN	NaN	NaN	NaN	NaN	NaN	NaN	NaN	NaN	NaN	NaN
ZZ01	-1.38976	-1.00532	-2.53091	-2.45569	2.60137	0.498333	-0.257415	1.60266	2.88633	-1.51209	-3.05813	-0.537617	1.2094	-0.307729	0.00151688	-0.307199
ZZ02	NaN	1.4135	NaN	NaN	NaN	NaN	NaN	NaN	NaN	NaN	NaN	NaN	NaN	NaN	1.00057	NaN
ZZ1S	1.41468	1.4135	NaN	NaN	NaN	NaN	1.41536	NaN	NaN	NaN	-1.00067	NaN	NaN	NaN	NaN	NaN
ZZ2S	NaN	NaN	NaN	NaN	NaN	NaN	NaN	NaN	NaN	NaN	NaN	NaN	1.41197	NaN	1.00057	NaN
ZZS1	NaN	NaN	NaN	NaN	NaN	NaN	NaN	NaN	NaN	NaN	NaN	NaN	NaN	NaN	NaN	NaN
ZZS2	NaN	NaN	NaN	NaN	NaN	NaN	NaN	NaN	NaN	NaN	NaN	NaN	NaN	NaN	NaN	NaN
NANT	5.94586	1.17093	3.16007	5.15523	2.83345	-10.294	-3.81662	-5.56317	5.63161	-7.84359	-6.61007	-2.59813	5.74539	-1.79534	0.923594	4.23888

## Sheet: Table S3 E  DNA + RNA CANA-seq
Table S3 E: Standardized Pearson Residuals and Chi squared for occurences od 16 sequences in CANA (based on data from Table S3 C)
DNA Standardized Person Residual																		Chi squared
	DADA	DADC	DADG	DADT	DCDA	DCDC	DCDG	DCDT	DGDA	DGDC	DGDG	DGDT	DTDA	DTDC	DTDG	DTDT			DADA	DADC	DADG	DADT	DCDA	DCDC	DCDG	DCDT	DGDA	DGDC	DGDG	DGDT	DTDA	DTDC	DTDG	DTDT
AAA	-4.25336	-0.576847	-2.23815	-2.61816	-3.80157	9.68475	1.54857	0.739071	-5.70358	4.3674	3.92486	0.761595	-1.04895	-0.565762	-4.63878	-3.92042		AAA	17.58	0.26708	4.7316	6.5542	13.956	92.95	2.2523	0.46188	31.762	18.668	15.032	0.49633	0.98316	0.25636	20.912	14.929
AAw	-4.08707	-1.96601	-0.901111	-2.33896	-0.523603	-0.160582	3.1455	-0.353555	2.18633	0	5.21122	-2.3581	-0.16234	-1.89311	-1.46393	-1.62444		AAw	15.075	3.1311	0.51993	4.6612	0.12185	0	9.2003	0.031083	4.2012	0	26.103	4.6725	3.1294e-06	2.9027	1.6408	2.137
AAu	-0.999667	0.999921	NaN	-0.999934	NaN	1.73243	0.577639	NaN	1.00008	-1.00006	0.000176998	NaN	NaN	NaN	NaN	-0.99982		AAu	1.6729e-25	5.5352e-30	NaN	2.0258e-25	NaN	1.3339	3.7058e-08	NaN	0	0	1.656e-30	NaN	NaN	NaN	NaN	8.3067e-26
A-B	-8.62781	-6.82954	-3.88645	-3.26282	5.37208	0.377465	7.24671	10.1794	-6.57628	-5.76912	-2.68008	1.87118	3.40878	-0.976311	2.46264	-2.17343		A-B	73.339	45.724	14.622	10.282	28.327	0.10468	51.923	102.7	42.387	32.627	6.8981	3.3041	11.285	0.84404	5.8093	4.501
B-A	-4.75971	13.5835	0.530673	6.72426	-8.81134	0.32778	-6.54175	-5.09401	-2.43716	12.3865	-2.95879	0.996866	-6.10765	0.532988	-8.00004	-4.36315		B-A	22.185	183.49	0.23243	44.682	76.594	0.078935	42.189	25.375	5.6948	152.56	8.4828	0.90135	36.664	0.23508	63.09	18.634
BBB	8.64466	-3.56077	3.5751	4.72168	-5.72457	-3.87458	-12.8981	2.06096	3.698	-6.18828	-5.78997	4.40927	-0.943272	5.70776	0.326874	6.44708		BBB	74.329	12.495	12.6	22.075	32.472	14.82	165.79	4.1399	13.491	38.011	33.256	19.221	0.84448	32.293	0.091041	41.281
BBw	1.50037	2.39817	-0.206662	7.86819	-0.255073	-0.840256	-6.15313	0.416625	-3.90325	-2.09501	-4.05481	2.8629	-2.26741	0.103358	-2.79744	4.129		BBw	2.1176	5.5232	0.024282	61.282	0.04164	0.62541	37.276	0.13321	14.815	4.1961	16.047	7.9297	4.9158	0.0028447	7.5332	16.713
B12	3.96568	-7.31276	1.53018	-9.15479	5.86982	-3.09446	5.33633	-3.30064	6.7181	-1.53634	2.97114	-6.40177	3.37733	-3.26839	4.21882	-9.5448		B12	15.384	52.596	2.1925	82.772	33.927	9.2539	28.063	10.521	44.549	2.2194	8.5739	40.241	11.104	10.329	17.414	90.076
BB2	-1.24975	-9.28354	-2.66306	-11.7686	10.388	-6.05577	6.72267	-7.77353	6.56238	1.9015	5.69716	-9.18838	8.25986	-8.39301	5.57081	-12.5268		BB2	1.4282	84.822	6.7662	136.85	106.98	35.896	44.631	59.293	42.434	3.4326	31.945	83.102	67.485	69.253	30.487	155.25
miB	-2.03513	5.21437	0.124541	0.292863	0.127139	-0.432295	-3.62715	-0.804356	2.00943	1.0958	-2.03162	0.249526	-2.46094	3.84558	-1.77908	-1.13919		miB	3.8938	26.62	0.0037182	0.055116	0.0040411	0.1373	12.735	0.54333	3.8038	1.0837	3.888	0.035023	5.7422	14.357	2.935	1.1708
ICL	-1.89737	-1.66833	-2.12311	-1.89821	0.258506	-1.15571	6.45191	-1.66742	-2.12261	-2.53138	-2.53101	-2.12262	-1.8996	0.50124	1.70846	-0.241794		ICL	2.4993	1.7816	3.1305	2.502	0	0.75131	40.154	1.7791	3.1288	4.906	4.9044	3.1288	2.5064	0.062966	2.2347	3.7371e-29
OPN	-3.31773	2.19523	-2.11294	-0.688538	-3.00214	0.218551	-1.60712	-0.774922	0.427118	-0.6555	-2.67449	1.51512	-2.71665	2.34135	2.67399	1.71989		OPN	9.0963	4.049	3.2803	0.21053	7.1213	0	1.8974	0.26667	0.045607	0.19097	5.7936	1.7576	5.8318	4.6713	6.2844	2.3964
SYN	0.530327	-3.03126	2.18594	-2.03497	-4.09026	-4.90752	-4.226	-4.2711	-2.06333	-5.39479	14.6109	-3.66415	-4.43629	-4.80365	-4.49894	-4.00722		SYN	0.15881	8.0762	4.2324	3.5283	15.099	22.119	16.512	16.463	3.5773	27.131	211.78	12.05	18.007	21.112	18.442	14.747
ZZZ	-4.69543	-1.96601	-4.24935	-4.69667	-1.51522	-3.84374	10.1677	-4.12829	-4.36522	6.93288	-3.92808	-1.46397	-3.55187	-3.13255	0.317193	-4.90487		ZZZ	20.088	3.1311	16.107	20.099	1.7578	13.178	101.9	15.096	17.102	46.808	13.925	1.6409	11.176	8.5478	0.025153	22.094
NAN	-2.47188	0.602978	-0.622112	-2.51006	-0.0322942	3.64036	5.44021	-0.360385	-4.89542	-2.92075	-1.92305	-1.1907	-0.440039	-2.31544	1.00194	6.60434		NAN	5.9611	0.32595	0.34773	6.1492	0	13.036	29.315	0.10697	23.64	8.361	3.5866	1.3422	0.16762	5.2109	0.94213	43.267
RNA Standardized Person Residual																		Chi squared
	AA	AC	AG	AU	CA	CC	CG	CU	GA	GC	GG	GU	UA	UC	UG	UU			AA	AC	AG	AU	CA	CC	CG	CU	GA	GC	GG	GU	UA	UC	UG	UU
AAA	-4.2018	0.601001	-4.09453	-4.04091	-2.80413	9.42893	2.64434	4.3424	-11.0066	7.82589	5.80437	1.47742	-8.48556	0.227286	-4.5315	-3.91207		AAA	17.497	0.33514	16.614	16.136	7.7357	88.582	6.897	18.671	120.73	60.975	33.522	2.1248	71.58	0.041895	20.354	15.12
AAw	-2.52999	-2.36668	4.9987	-3.18678	1.08905	-1.84105	8.91619	-1.60808	-5.79685	-2.37296	8.34813	-6.89994	-7.68766	-1.00004	3.32499	-5.52125		AAw	6.1568	5.3246	24.575	9.7538	1.0697	3.2181	78.806	2.4041	33.021	5.408	69.141	46.806	57.99	0.88663	10.755	29.754
AAu	-3.25107	-3.0621	-5.84102	-1.14257	1.37071	-2.23653	-2.5153	-3.16623	5.26309	-3.14481	-4.51494	1.05255	4.72906	1.28631	5.05903	3.4672		AAu	9.8763	8.5789	32.739	1.0318	1.6002	4.5579	5.8103	9.2067	26.947	9.2415	19.578	0.91559	21.512	1.3896	24.812	11.363
A-B	-2.93135	-3.15382	-3.55622	1.92381	1.30289	-2.78441	0.882676	5.03081	-3.96192	-4.11966	0.899385	1.175	0.471738	-1.82081	5.30619	1.9093		A-B	8.1086	9.2945	12.052	3.3718	1.478	7.3038	0.65491	24.581	15.036	16.272	0.70432	1.2027	0.14242	2.9579	27.465	3.3212
B-A	1.67491	-2.12284	-0.728838	0.276994	-1.41628	-1.94338	-1.94256	1.53117	1.34987	1.51436	-1.52959	0	-1.89115	2.13464	-1.38799	0.277004		B-A	2.2168	3.1295	0.23625	1.4031e-31	1.1288	2.7749	2.7722	1.7228	1.3389	1.7558	1.7192	0	2.2889	3.6903	1.233	5.7051e-30
BBB	1.89096	NaN	-1.00018	NaN	NaN	0.577248	-0.999938	NaN	-0.999942	-1.00006	-1.00021	NaN	NaN	NaN	-1.00007	NaN		BBB	2.2887	NaN	1.4225e-08	NaN	NaN	5.7268e-30	2.0278e-25	NaN	2.5473e-25	0	2.6824e-08	NaN	NaN	NaN	0	NaN
BBw	NaN	NaN	0.99994	NaN	NaN	NaN	NaN	NaN	1.41454	NaN	NaN	NaN	NaN	NaN	1.00007	NaN		BBw	NaN	NaN	4.5572e-25	NaN	NaN	NaN	NaN	NaN	0.50035	NaN	NaN	NaN	NaN	NaN	0	NaN
B12	NaN	NaN	NaN	NaN	0.999727	NaN	NaN	NaN	NaN	NaN	NaN	1.00007	1.0001	NaN	NaN	NaN		B12	NaN	NaN	NaN	NaN	6.9338e-31	NaN	NaN	NaN	NaN	NaN	NaN	0	0	NaN	NaN	NaN
BB2	0.000245851	-1.00009	-1.41455	-1.0003	-1.00046	-1.41455	-1.41421	-0.999912	2.49845	-1.41438	1.13379	1.34213	0	-1.00047	-1.00007	-1.00029		BB2	1.8505e-29	0	0.50036	3.8865e-08	1.3293e-07	0.50036	0.49988	8.7476e-26	4.9324	0.50012	0.5711	0.80058	0	1.3946e-07	0	3.6749e-08
miB	NaN	NaN	NaN	NaN	NaN	0.999941	NaN	NaN	NaN	NaN	NaN	NaN	1.0001	NaN	NaN	NaN		miB	NaN	NaN	NaN	NaN	NaN	6.3616e-31	NaN	NaN	NaN	NaN	NaN	NaN	0	NaN	NaN	NaN
ICL	3.65144	-2.75204	-0.000927111	-2.20643	1.15725	-3.17055	-1.77351	0.00111801	4.14467	-4.46792	-3.00921	-0.143366	3.90737	-0.510974	-0.43002	-0.50994		ICL	12.582	6.5304	2.8873e-29	4.0238	1.0247	9.0725	2.6427	8.9564e-33	16.37	18.456	8.3167	0	14.328	0.11655	0.082186	0.11583
OPN	-1.14042	-1.81442	2.91721	-0.547449	-3.75112	-8.99039	-6.95632	-5.75328	11.3996	-2.23512	-11.2914	5.00112	7.83118	4.15617	0.713169	0.64507		OPN	1.1794	3.0528	8.2285	0.22982	13.536	79.677	47.522	32.246	129.05	4.755	126.28	24.508	60.49	16.796	0.43337	0.33669
SYN	-0.192131	0	1.62517	0.228986	-2.11391	-3.00332	0.709206	-0.471405	0.523901	-1.28086	2.21732	-1.41606	0.242951	-1.38979	0.578423	-0.243723		SYN	1.5937e-30	0	2.1391	1.5306e-27	3.2837	7.5795	0.28311	0.055379	0.12214	1.1393	4.3548	1.3925	0	1.2368	0.1487	6.2665e-07
ZZZ	-1.81177	-0.930899	-4.71471	-3.15907	4.0206	-0.439633	0.68996	1.77771	4.75217	-3.65795	-5.61448	-0.650675	1.99111	-0.560617	1.11338	0.173526		ZZZ	2.7126	0.55461	20.415	8.5038	15.17	0.08606	0.30487	2.6558	21.633	12.076	29.747	0.23815	3.378	0.14019	0.94908	3.3796e-27
NAN	10.5244	3.06229	6.40276	9.70778	4.87037	-18.1109	-8.70658	-9.32111	12.5343	-14.6086	-13.4159	-3.31733	10.7456	-1.96513	2.92427	8.06028		NAN	110.26	9.1964	40.69	93.661	23.433	326.99	75.341	86.28	156.53	212.62	179.39	10.821	114.82	3.7392	8.3993	64.489

## Sheet: Table S4 A  Riboswitch
Table S4 A: Standardized Pearson Residuals and Chi squared for occurences of NtC classes inside and outside the biding sites of selected riboswitch structures
CANA	NtC	SPR	Chi^2	Binding Site	Non-binding site
AAA	AA00	-7.95824	9769.21	767	3902
AAA	AA02	2.18751	4.78521	6	8
AAA	AA03	-1.30751	1.70957	6	43
AAA	AA04	-0.751331	0.564498	24	116
AAA	AA08	0.263088	0.0692154	179	717
AAA	AA09	4.39536	19.3192	14	12
AA1	AA01	-4.93704	24.3743	30	301
AA1	AA05	3.29027	10.8259	17	26
AA1	AA06	-1.32651	1.75962	5	38
AA1	AA10	-0.599631	0.359557	6	32
AA1	AA11	0.824512	0.67982	3	7
AA2	AA07	-0.881635	0.77728	1	10
AA2	AA12	3.75051	14.0663	23	36
AA2	AA13	-0.699358	0.489101	0	2
A-B	AB01	2.84735	8.1074	8	9
A-B	AB02	NaN	NaN	0	0
A-B	AB03	-0.699358	0.489101	0	2
A-B	AB04	6.10768	37.3037	22	15
A-B	AB05	0.313184	0.0980841	34	131
B-A	BA01	-0.494493	0.244523	0	1
B-A	BA05	NaN	NaN	0	0
B-A	BA09	NaN	NaN	0	0
B-A	BA08	3.93684	15.4987	9	6
B-A	BA10	-0.768165	0.590077	1	9
B-A	BA13	-1.22597	1.50301	4	31
B-A	BA16	-1.64096	2.69274	0	11
B-A	BA17	-0.494493	0.244523	0	1
BBB	BB00	-0.494493	0.244523	0	1
BBB	BB01	NaN	NaN	0	0
BB1	BB17	NaN	NaN	0	0
BB1	BB02	NaN	NaN	0	0
BB1	BB03	NaN	NaN	0	0
BB1	BB11	NaN	NaN	0	0
BB1	BB16	NaN	NaN	0	0
B12	BB04	NaN	NaN	0	0
B12	BB05	NaN	NaN	0	0
BB2	BB07	2.0225	4.09049	1	0
BB2	BB08	NaN	NaN	0	0
miB	BB10	NaN	NaN	0	0
miB	BB12	NaN	NaN	0	0
miB	BB13	NaN	NaN	0	0
miB	BB14	NaN	NaN	0	0
miB	BB15	NaN	NaN	0	0
miB	BB20	NaN	NaN	0	0
ICL	IC01	5.29095	27.9942	17	12
ICL	IC02	2.49785	6.23927	4	3
ICL	IC03	3.39756	11.5434	4	1
ICL	IC04	-2.26856	5.14637	0	21
ICL	IC05	NaN	NaN	0	0
ICL	IC06	NaN	NaN	0	0
OPN	OP01	-2.416	5.83704	11	95
OPN	OP02	-0.494493	0.244523	0	1
OPN	OP03	-1.20353	1.44848	5	36
OPN	OP04	1.5436	2.38271	10	23
OPN	OP05	8.09888	65.5918	22	5
OPN	OP06	-0.259948	0.067573	2	10
OPN	OP07	NaN	NaN	0	0
OPN	OP08	0.844091	0.712489	2	4
OPN	OP09	-1.10596	1.22316	0	5
OPN	OP10	-0.98915	0.978418	0	4
OPN	OP11	-1.81003	3.27621	9	69
OPN	OP12	2.23635	5.00126	7	10
OPN	OP13	NaN	NaN	0	0
OPN	OP14	2.0225	4.09049	1	0
OPN	OP15	7.58242	57.493	29	16
OPN	OP16	-0.699358	0.489101	0	2
OPN	OP17	-0.494493	0.244523	0	1
OPN	OP18	-1.39918	1.9577	0	8
OPN	OP19	-0.494493	0.244523	0	1
OPN	OP20	-0.881635	0.77728	1	10
OPN	OP21	-2.84569	8.09793	0	33
OPN	OPS1	0.269553	0.0726589	1	3
OPN	OP1S	NaN	NaN	0	0
SYN	AAS1	-0.768165	0.590077	1	9
SYN	AB1S	NaN	NaN	0	0
SYN	AB2S	-1.10596	1.22316	0	5
SYN	BB1S	NaN	NaN	0	0
SYN	BB2S	NaN	NaN	0	0
SYN	BBS1	NaN	NaN	0	0
ZZZ	ZZ01	2.54643	6.48432	12	20
ZZZ	ZZ1S	0.596763	0.356126	1	2
ZZZ	ZZ2S	-0.494493	0.244523	0	1
ZZZ	ZZS1	NaN	NaN	0	0
ZZZ	ZZS2	NaN	NaN	0	0
NAN	NANT	7.24275	52.4575	478	1391
				1777	7268

[truncated: 2 more sheets: Table S4 B  Ribosome, Table S5 Active sites of riboz.]
